# Supplementary material for: The Role of the Family and Community Nurse in Improving Quality of Life and Optimizing Home Care Post-COVID: A Systematic Review with Meta-Analysis
Source: Nurs Rep. 2025 Nov 26;15(12):415. doi: 10.3390/nursrep15120415 (PMC12735649; doi:10.3390/nursrep15120415)
Supplement: Supplementary file 1 [file nursrep-15-00415-s001.zip]

Archive with 5 entries (5 files):
- nursrep-3942326-supplementary_S1.pdf
- nursrep-3942326-supplementary_S2.xlsx
- nursrep-3942326-supplementary_S3.xlsm
- nursrep-3942326-supplementary_S4.xlsx
- nursrep-3942326-supplementary_S5.xlsx
