# Supplementary material for: The Role of the Family and Community Nurse in Improving Quality of Life and Optimizing Home Care Post-COVID: A Systematic Review with Meta-Analysis
Source: Nurs Rep. 2025 Nov 26;15(12):415. doi: 10.3390/nursrep15120415 (PMC12735649; doi:10.3390/nursrep15120415)
Supplement: Supplementary file 1 [file nursrep-15-00415-s001.zip › nursrep-3942326-supplementary_S2.xlsx]

## Sheet: Data extraction
Id	Author., Year. Country	Study design	Sample size Health issues	Nursing qualification	Intervention, Setting and Follow-up	Outcomes	Assessment tool	Statistical significance
16	Alcoberro L., 2023, Spain	RCT	123/317 Heart Failure	PN	A 7-step transitional intervention program including. Comprehensive assessment during hospitalization. Early post-discharge visit to confirm clinical stability. Structured follow-up through face-to-face and telephonic interactions. Education on self-care and medication adherence. Coordination with primary care teams. Monitoring and addressing comorbidities. Community (90/180 days)	*QoL *Hospitalization Rates **Symptoms of Depression **Medication Adherence	*Questionnaires EQ-5D or SF-36 *Medical records review **Patient Health Questionnaire-9 (PHQ-9) **Morisky Medication Adherence Scale	*QoL ++ *Hospitalization Rates ++ **Symptoms of Depression - **Medication Adherence ++
17	Amoozadeh B., 2023, Iran	RCT	40/20 T2DM	RN	Culturally Appropriate Self-Care Education: Six educational sessions over three weeks, focusing on self-management behaviors and health literacy tailored to cultural beliefs and practices. Health service centers (3 months)	*HbA1c levels **QoL	*HbA1c testing **Quality of Life Inventory	*HbA1c levels ++ **QoL ++
18	Aycock D.M., 2023, USA	RCT	56/56 Stroke	Nurse	SCORRE (Stroke Counseling for Risk Reduction) A nurse-led program focused on improving knowledge about stroke risk, promoting lifestyle changes related to diet, physical activity, and smoking cessation. Urban community (8 weeks)	*stroke risk **Dietary behaviors **Physical activity levels **Stroke knowledge	*Perceived risk measured on a 0-10 scale **Dietary components assessed using the American Heart Association’s Life’s Simple 7 (LS7) tool **Godin Leisure-Time Exercise Questionnaire (GLTEQ) **Smoking and knowledge assessments.	*stroke risk ++ **Dietary behaviors ++ **Physical activity levels - **Stroke knowledge++
19	Baziyants G.A., 2023, USA	RCT	255/241 Parenting Behavior Mental Health	FHN	Family Connects Program: 1 to 3 home visits focused on parenting support. Resource Connection: Linking families to community resources based on needs. Home (2 years)	*Positive parenting behavior **Parent mental health	*Parenting behaviors questionnaire **Maternal Depression Scale	*Positive parenting behavior ++ **Maternal depression -
20	Bekelman D.B., 2024, USA	RCT	154/152 Heart Failure (HF) Interstitial Lung Disease (ILD)	APN	Telecare Support with 6 phone calls with a nurse for symptom management. Psychosocial Care with 6 phone calls with a social worker for psychosocial support. Community-based outpatient clinics (6 months)	*QoL **Depression **Anxiety	*FACT-G (Functional Assessment of Chronic Illness Therapy - General) **Clinical COPD Questionnaire, Kansas City Cardiomyopathy Questionnaire-12, PHQ-8, GAD-7	*QoL ++ **Depression and anxiety ++
21	Bomi Kim et al., 2023, South Korea	Randomized Sham-Control	23/23 Hypertension	RN	8-week intervention targeting specific acupoints for hypertension management. Education center (8 weeks)	*Reduction BP **Stress Levels **Sleep Quality	*Blood pressure measurements **Heart Rate Variability (HRV) **Pittsburgh Sleep Quality Index (PSQI	*Reduction BP ++ **Stress Levels: ++ **Sleep Quality: ++
22	Li C. et al., 2023, China	RCT	10/10 Hepatocellular carcinoma (HCC)	APN	Providing information on HCC screening importance, benefits, and procedures. Personalized messages to improve patient perception of screening. Helping patients weigh the pros and cons of HCC screening. Identifying and addressing obstacles to accessing screening. Community (6 months)	*HCC screening uptake **Improvement in decision-making, knowledge, and psychosocial perceptions		*HCC screening uptake + **Knowledge and decision-making ++
23	Castillo-Hernandez K. G., 2024, Mexico	RCT (2-year intervention)	81/82 T2DM	CHN	Peer-supported Community-based peer Diabetes self-management education Community (2 years)	*HbA1c reduction **Changes SBP/DBP **Changes BMI **Changes in diabetes self-care practices	**BMI calculated from weight and height measurements **Summary of Diabetes Self-Care Activities questionnaire	*HbA1c levels++ **SBP + **DBP + **BMI +
24	Cengiz D., 2023, Turkey	RCT	24/27 T2DM	FHN	Personalized engagement program Home-based written exercise booklet Telephone consultations for progress follow-up Outpatient clinic (4 weeks)	*Self-efficacy *Treatment adherence **Patient engagement	*General Self-Efficacy Scale (GSES) *Morisky Medication Adherence Scale (MMAS) **Patient Activation Measure (PAM)	*Self-efficacy: ++ *Treatment adherence: ++ **Patient engagement: ++
25	Changsieng P., et al., 2023, Thailand	Cluster RCT	51/52 T2DM	RN	Self-care deficit assessment Supportive-educative nursing program Goal setting for behavior change Education on diet, physical activity, and medication adherence Community (4, 12 months)	*HbA1c reduction **Improvement in fasting plasma glucose **Increased knowledge and diabetes self-care agency **Improved dietary habits and physical activity **Medication adherence improvement		*HbA1c levels ++ **Plasma glucose + **Self-care agency +++ **Physical activity ++ **Medication adherence +
26	Conti G. et al., 2024, USA	RCT	372/370 Obesity and Hypertension	RN	Prenatal and infancy home visits by nurses. Transportation for prenatal care and screenings. Home visits (12 months)	*Obesity **HRQoL		*Obesity + **Hypertension ++
27	Dağdelen D., Zincir H., 2024, Turkey	RCT	18/18 Tumor	FHN	Post-surgical Home Care: Support based on dependent care theory focusing on self-care and caregiver support. Training: Provided education on symptom management and self-care practices. Home care setting (6 months)	*Self-care **Symptoms and caregiver burden	*Self-Care Agency Scale (SCAS) **Caregiver Burden Scale	*Self-care ++ **Caregiver burden -
28	Davis A.M. et al., 2024, USA	RCT	120/120 Obesity	CHN	A 3-month obesity treatment program for adults focusing on behavior change. 6-month program involving parents and children together. Rural communities (9 months)	*Weight loss **Dietary **Physical activity		*Weight loss ++ **Dietary +
29	Deegan O. et al., 2023, Ireland	RCT (Feasibility)	49/47 Chronic Pain	CM	Mindfulness-Based Stress Reduction (MBSR) Exercise sessions delivered online Online (12 month)	*Patient Satisfaction **Patient Global Impression of Change	*Client Satisfaction Questionnaire-8 **Patient-reported outcome measures (PROMs)	*Plient Satisfaction ++ **Improvement +
30	Dellafiore F. et al., 2023, Italy	RCT	61(patients)60 (patients and caregiver)/60 Heart Failure	FHN	Nurse-led motivational interviewing (MI) Scheduled follow-up sessions chronic care clinc (3,6,9,12 months)	*Self-care maintenance **Self-care management **Self-care confidence	*Self-Care of Heart Failure Index (SCHFI) v.6.2 **Self-care management and confidence scales	*Self-care maintenance ++ **Self-care management + **Self-care confidence ++
31	Ding Y. et al., 2024, China	RCT	29/29 Ischemic Stroke (IS)	RN	evaluation of rehabilitation skills at discharge Home (4 weeks)	*Improvement in motor function ** Burden on caregivers ** QoL **Activities of daily living	*Motor Assessment Scale (MAS) ** Modified Caregiver Strain Index **Stroke-specific quality of life (SS-QOL) **Modified Barthel Index (MBI)	*Expected improvement in MAS scores ++ **Improvement in caregiver + **QoL + **Activities – +
32	Dionne-Odom J.N. et al., 2023, USA	RCT	82/76 Advanced heart failure	Nurse Coach	4 weekly telephonic sessions lasting 20 to 60 minutes each. Focus on psychosocial support and problem-solving. Outpatient clincs (16 month)	*QoL **Global Health	*Bakas Caregiving Outcomes Scale **PROMIS Global Health score	*QoL - **Global Health -
33	Egede L.E., 2024, USA	RCT	54/59 T2DM	CM	Technology-assisted case management (TACM) Medication titration by a nurse case manager under physician supervision Federally Qualified Healthcare Centers (6 months)	*HbA1c reduction		*HbA1c levels ++
34	Fang et al., 2023, Taiwan	RCT	54/54 Colorectal cancer	FHN	Multimedia education and self-care Home (3 months)	*Self-care ability *QoL	*Ostomy Self-Care Ability Scale *Stoma-QoL	*Self-care ability ++ *QoL improvement ++
35	Faria A.d.C.A. et al., 2023, Portugal	RCT	15/17 Frailty in older adults	FN	Active Aging-in-Place–Rehabilitation Nursing Program (AAP-RNP Structured individualized home-based rehabilitation program over 12 weeks. Focus on improving functional capacity and lifestyle of frail older adults through tailored exercise routines. Home-based (12 weeks)	*Functional capacity **Lifestyle improvements	*Barthel Index **Individual Lifestyle Profile **Borg Scale for effort perception	*Functional capacity ++ **Lifestyle improvements -
36	Fethney J., et al., 2024, Australia	RCT	170/ 176 Cancer	FHN	Home visits on days 3 and 5 during first three chemotherapy cycles Assessment of chemotherapy side effects (using C-SAS tool) Symptom management, coordination with cancer centers, and referral to additional care if needed Home-based visits (up to 3 cycles of chemiotherapy)	*Hospital readmission **QoL **Anxiety and depression **Self-efficacy	**HADS for anxiety and depression **CBI-B for coping self-efficacy **EORTC QLQ-C30 for quality of life	*Hospital Readmission - **QoL - **Anxiety and depression - **Increase in self-efficacy ++
37	Firdaus M.K.Z.H., 2023, Malaysia	RCT	29/29 Diabetes	Educator Nurse	mHealth Program (Diabetic Care App): Included a 2-hour face-to-face session, continuous support via WhatsApp, and the use of the app for education on foot care, dietary behavior, and diabetes management. primary clinic (5 weeks)	*Foot care behavior *dietary behavior **Fasting blood glucose levels **Foot condition	*Diabetic Foot Selfcare Behavior Scale (DFSBS) *Dietary Behavior Questionnaire (DBQ) **Blood glucose measurements **foot condition checklist	*Foot Care Behavior: ++ *Dietary Behavior: ++ **Fasting Blood Glucose ++ **Foot Condition ++
38	Ford-Gilboe et al., 2024, Canada	RCT	175/156 Intimate Partner Violence (IPV)	CHN	iHEAL intervention (health promotion and support) Community (6,12,18 month)	*QoL *PTSD **Severity of IPV	*QoL Scale **PTSD Checklist for DSM-5 (PCL-5)	*QoL + *PTSD reduction + **Severity of IPV reduction ++
39	Frost, 2023, UK	RCT	195/193 Frailty older	CHN	Mobility and nutrition assistence Home (6 months)	*IADL **Psychological distress, frailty, wellbeing		*IADL - **Psychological distress ++ **Frailty ++ **Wellbeing ++
40	Garg A., 2023, USA	Cluster RCT	524/669 Child maltreatment	FHN	Screening instrument Community resource referrals Peer patient navigator assistance Primary care community (3 years)	*Health care utilization **Child maltreatment		*Health care utilization + **Child maltreatment -
41	Genç F.Z. et al., 2023, Turkey	RCT	28/28 chronic conditions	RN	Otago Exercise Program (OEP): Implemented three times a week for the first 4 weeks, followed by phone support and visits for 8 weeks to ensure continuity of exercises. Nursing homes (12 weeks)	*Balance **Fear of falling **Empowerment **Functional mobility	*Berg Balance Scale **Modified Fall Efficacy Scale **Elderly Empowerment Scale **Timed Up-and-Go TesT 30-second sit-to-stand test	*Balance + **Fear of falling ++ **Empowerment ++ **Functional mobility ++
42	Gillis K., et al., 2023, Belgium	Cluster RCT	142 (need based care) 169(standard care)/170 Dementia	RN	Need-based non-pharmacological care tailored to unmet needs Behavioural assessments using the ABC method Application of aromatherapy, massage, reminiscence, and music therapy Evaluation every 8 weeks Nursing homes (8 weeks)	*Reduction in BPSD (agitation, aggression, depression, euphoria) **Reduction distress **Reduction Pain	*Neuropsychiatric Inventory-Nursing Home version (NPI-NH) **Doloplus-2 scale for pain **Cohen-Mansfield Agitation Inventory (CMAI)	*Reduction in BPSD ++ **Distress + **Preduction +
43	Hoogervorst M.M. et al., 2023, Netherlands	Cluster RCT	129/129 Severe mental illness (SMI)	RN	GILL eHealth intervention for somatic screening Lifestyle promotion (including modules for physical health and lifestyle behaviours) Mental health care facilities (6, 12 months)	*lifestyle modification **Physical health measurements **Physical activity **QoL **Recovery **Health-related self-efficacy	*Metabolic Syndrome Severity Score (MSSS) **Various self-report questionnaires (IPAQ-SF, SF-12)	*lifestyle modification + **Physical health measurements + **Physical activity + **QoL ++ **Recovery + **Health-related self-efficacy ++
44	Huang H.-L. et al., 2024, Taiwan	RCT	124/126 Dementia	FHN	Health education program Individual assessments Community resource utilization training Chronic care clinic (1,3,6,12 months)	*Self-efficacy **Preparedness **Community resource awareness and utilization	*Agitation Management Self-Efficacy Scale **Caregiver Preparedness Scale **Community Resource Awareness and Utilization Assessment	*Self-efficacy ++ **Preparedness ++ **Community resource awareness and utilization ++
45	Jiang, 2023, China	RCT	18/19 COPD	RN	Pulmonary-based Qigong exercise (PQE) combined with usual care Community (3 months)	*Exercise capacity **Lung function **Skeletal muscle strength **Dyspnea **QoL	**St. George’s Respiratory Questionnaire (SGRQ) **Modified Medical Research Council (mMRC)	*Exercise capacity ++ **Lung function - **Dyspnea - **QoL ++
46	Kerman N. et al., 2023, Canada	RCT	87/89 Mental Illness	CM	Financial Incentive Group Weekly Financial Incentives Standard Care Services for homeless adults (6 months)	*Elimanating barriers to care **Self-reported health status **Mental health symptoms **QoL	*Service engagment **Various self-reported questionnaires	*Elimanating barriers to care + **Self-reported health status - **Mental health symptoms - **QoL-
47	Kerry, 2024, Canada	RCT	14/14 Body Dysmorphic Disorder	CHN	Patient management for BDD symptoms and comorbid depression/anxiet Online (8 weeks)	*BDD symptom severity **Depression **Anxiety **Pain severity **pain interference	* Body Dysmorphic Disorder Symptom Scale (BDD-SS) **Patient Health Questionnaire-9 (PHQ-9) **Generalized Anxiety Disorder-7 (GAD-7) **Brief Pain Inventory (BPI)	*BDD symptom severity ++ **Depression ++ **Significant reduction Anxiety - **Pain severity ++ **Pain interference ++
48	Kolac N., Yıldız A., 2023, Turkey	RCT, pretest-posttest	41/41 Osteoporosis	Nurse	Health Belief Model-based Short Interviews: Conducted over 12 weeks to educate participants about osteoporosis prevention. Motivational Text Messages: Sent during follow-up to reinforce learning. Family Health Center (12 weeks)	*Prevention behaviors **Osteoporosis Self-efficacy	*Osteoporosis Health Belief Scale (OHBS) scores **Osteoporosis Self-efficacy Scale (OSES)	*Prevention behaviors ++ **Osteoporosis Self-efficacy ++
49	Kosters J. et al., 2023, Netherlands	Cluster RCT, stepped-wedge	55/55 Dementia	RN	Use of the MoSART application for sound measurements Implementation of micro-interventions to improve the soundscape in communal spaces. Control Group: Standard care with no soundscape intervention. Nursing homes in the Netherlands (15 months)	*Neuropsychiatric symptoms **QoL **Psychotropic drug use	*Neuropsychiatric Inventory (NPI-NH) **QoL Inventory (QUALIDEM) **ATC classification for psychotropic drugs	*Neuropsychiatric symptoms ++ **QoL + **Psychotropic drug use +
50	Kraschnewski J.L., et al., 2023, USA	Cluster RCT	68/68 COVID-19	RN	Project ECHO tele-mentoring program Infection control training Case-based discussions Quality improvement strategies Nursing homes by telephone (18 month)	*COVID-19 infection rate reduction **Hospitalization rate reduction **Mortality rate reduction **Influenza infection rate reduction *Improved QoL		*COVID-19 infection rates + **Mortality rates + **Iinfluenza rates + **QoL +
51	Lee K. et al., 2024, South Korea	RCT, single-blind	24/24 Prostate Cancer	FHN	Nurse-led mobile-based health coaching Education on diet and exercise Mobile-based (6,12 months)	*Healthy lifestyle **Components of MetS **Body composition **HRQoL	*Lifestyle evaluation tool **MetS components **Body composition analyzer **EPIC-26 for HRQoL	*Healthy lifestyle ++ **MetS components +
52	Liu et al., 2024, Taiwan	Cluster RCT	82/82 Schizophrenia	CHN	Home visits and integrated needs assessment. Home (3 month)	* Reduction recovery **Needs **Hope **Empowerment **Medication adherence **Psychotic symptoms	**Camberwell Assessment of Need ** Herth Hope Index ** Empowerment Scale developed ** Medication Adherence Rating Scale ** Brief Psychiatric Rating Scale.	*Reduction recovery ++ **Needs ++ **Hope ++ **Medication adherence ++ **Psychotic symptoms - ** Empowerment +
53	Lo et al., 2023, Hong Kong	RCT	166/169 Stroke recovery	RN	Online consultations with a nurse. Call phone (3-6 months)	*Self-efficacy **Self-Management Behaviors	*Stroke Self-Efficacy Questionnaire (SSEQ) **Stroke Self-Management Behaviors Performance Scale (SSMBPS)	*Self-Efficacy ++ **Self-Management +
54	Lyndon H. et al., 2023, UK	Cluster RCT, feasibility	30/26 Frailty older	FHN	Comprehensive geriatric assessment (CGA) Home visits for personalized care plans Primary care (13,26 months)	*QoL **Function **Loneliness **Medication review **Hospital admission/readmission	*EQ-5D-5L **SF-36 **Barthel Index **UCLA Loneliness Scale **Medication review	*QoL + **Function ++ **Loneliness + **Medication review + **Hospital admission/readmission +
55	Mallon T. et al., 2024, Germany	RCT	84/88 Chronic conditions (CHF, COPD, Dementia)	SPHC Nurses	Nurse–patient consultation focused on palliative care needs. Interprofessional telephone case conference with GP and SPHC team. Homes/community (48 weeks)	*Hospital readmissions **HRQoL	*EQ-5D-5L (EuroQol 5D scale) **EQ-VAS (Visual Analogue Scale), other health status measures	*Hospital readmissions - **HRQoL -
56	McConnell M.A., et al., 2024, USA	RCT	3,806/1,864 Adverse birth outcomes	FHN	Regular home visits from pregnancy through two years post-birth Prenatal health education and assessments Child health and development support Maternal life planning and goal-setting In-home visits (2)	*Adverse birth **Interbirth intervals **Risk of child neglect **Maternal health outcomes		*Adverse Birth - **Interbirth intervals - **Risk of child neglect - **Maternal health outcomes -
57	McDermid J.P.W. et al., 2024, UK	Cluster RCT	288/306 Dementia	CM	Digital person-centered care program Virtual coaching sessions Tailored social activities Antipsychotic medication reduction Virtual(16 weeks)	*QoL **Reduction in psychotropic medication use **No worsening of agitation	*DEMQOL-Proxy *EQ-5D-5L **Neuropsychiatric Inventory–Nursing Home Version (NPI-C)	*QqL ++ *EQ-5D-5L ++ **Psychotropic drug use ++ **Agitation +
58	Metzner et al., 2023, Germany	RCT	261/263 Chronic diseases	CM	LoChro-Care: Collaborative, stepped, and personalized care management. Support: Assistance in coordinating care through chronic care managers (CCMs). Community (12, 18 months)	*Health social status **Health care situation **Health-related quality of life (HRQL) **Life satisfaction (LS)	*WHODAS 2.0, PHQ-9 **PACIC, self-developed HRQL and LS items	*Health social status - **Health care situation - **HRQL - **LS -
59	Meyer K., et al., 2024, USA	RCT	100/100 Alzheimer	FHN	Learning Skills Together (LST) program Psychoeducational intervention for family caregivers 6-week digitally delivered sessions focusing on managing complex care tasks Remotely by zoom (3, 6)	*Self-efficacy **Reduction symptoms **Appraisal of behavioral symptoms of dementia (BPSD)	*Caregiver Self-Efficacy Scale (CSES-8) **Patient Health Questionnaire-9 (PHQ-9) for depression **Revised Memory and Behavior Problems Checklist (RMBC) for BPSD	*Self-efficacy ++ **Reduced depressive symptoms + **BPSD appraisal -
60	Miklavcic et al., 2023, Canada	RCT	70/62 T2DM	FHN	Group wellness programs and case Conferencing home (6 month)	*Physical functioning **Mental functioning	*PCS score from the SF-12 Health Survey **SF-12 **CESD-10 **GAD-7 **SDSCA **HSSUI .S	*Physical functioning ++ **PTSD + **Severity of IPV ++
61	Mitchell A.E. et al., 2024, Australia	RCT	31/28 Eczema	CHN	improving parenting strategiesnella gestione Discussion and support: Opportunities for parent interaction and experience sharing.6 months Community (6 month)	*Eczema severity **Parenting behavior **Parent self-efficacy, task performance **Child behavior, and QoL	*Eczema Area Severity Index (EASI) and Patient-Orientated Eczema Measure (POEM) **Parenting Scale **Child Eczema Questionnaire	*Eczema Severity - **Parenting Practices ++
62	Nilsson & Lindam, 2024, Sweden	RCT	117/117 Hypertension	CHN	Blood pressure monitoring in-office Instruction on the use of self-care Office (N/A)	*SBP/DBP comparison **BP measurements	*Contact Coverage: Measured as the proportion of individuals with a Patient Health Questionnaire (PHQ-9) score greater than 4 among those screened for depression. *Effectiveness Coverage: Mean PHQ-9 score reduction at 3 months post-recruitment for individuals with moderate to severe depression (PHQ-9 score ≥ 15). **Multidimensional Scale of Perceived Social Support (MSPSS) **WHO Disability Assess…	*SBP/DBP comparison ++ **Nurse-measured systolic BP + **Physician-measured BP ++
63	Nyamathi, 2023, USA	RCT	5/5 Hepatitis C	RN	Intervention against HCV Community (5,6 months)	*SVR12 **Improvements in mental health **Drug/alcohol use **Access to healthcare services	*A community program called "I am HCV Free" **Mental Health Inventory-5 for mental healt **mesured by Texas Christian University (TCU) Drug Screen II, **Survey for healthcare access"	*Sustained virological response at 12 weeks (SVR12) ++ **Drug use ++ **Mental health - **Healthcare access ++
64	Ogunyemi A.O., 2024, Nigeria	RCT (Cluster)	80/80 HIV/AIDS	CM	PMTCT training for traditional birth attendants (TBAs). Case manager support for TBAs in Cluster 2. Community (6 month)	*Linkage to care **HIV testing rates		*Linkage to care ++ **HIV testing rates +
65	Okube O.T., et al., 2023, Kenya	RCT	176/176 CVD	CHN	Comprehensive health education Lifestyle modification WHO guidelines on CVD control and prevention Dietary advice (DASH diet) Physical activity recommendations Community-based	*CVD risk factors **Improvement in knowledge of CVD preventive measures	*Pre and post-intervention questionnaires on knowledge of CVD risk factors **Pre and post-intervention questionnaires on CVD preventive measures	*CVD risk factors ++ **CVD preventive measures ++
66	Onyia et al., 2024, USA	RCT	30/30 T2DM	APN	Telehealth education and counseling via phone Home (3,6 months)	*Reduction in HbA1c levels **Self-management behavior improvement **Health-related quality of lifev **Reduction in depressive symptoms **Lifestyle changes	**Self-reported questionnaires for self-management	*Reduction in HbA1c levels ++ **Self-management behavior improvement + **HRQoL + **Reduction in depressive symptoms + **Lifestyle changes: ++
67	Petrovski, 2024, Qatar	RCT	17/17 T1DM	RN	Personalized education on insulin usage with hybrid closed-loop system Community (12 months)	*Time in range (TIR) **HbA1c reduction **Insulin dose adjustments **System use metrics		*TIR ++ **HbA1c levels + **Insulin dose adjustment ++
68	Sajadi, 2024, Iran	RCT	32/34 Hemodialysis	CHN	Progressive muscle relaxation technique Home (1,2 months)	*Fatigue severity **Improved mental and physical relaxation	*Fatigue Severity Scale	*Fatigue severity ++ **Mental and physical relaxation ++
69	Sama et al., 2024, USA	RCT (Cluster)	35/23 Terminal care	CM	Nurse-led safety coaching using motivational interviewing Home care (6 month)	*Safety Conditions in Homes **Reduction in safety hazards **Aides' reported hazard scores		*Safety Conditions in Homes ++ **Reduction in hazards - **Aides' reported hazard scores +
70	Şanlıtürk & Ayaz-Alkaya, 2023, Turkey	RCT	30/30 Asthma	RN	Nurse-led home visit program Five home visits over three months Home (12 month)	*Care burden caregivers **Caregiver satisfaction **Improved asthma management knowledge	*Zarit Caregiver Burden Scale (ZCBS) **Caregiver satisfaction survey **Asthma management knowledge test	*Care burden caregivers ++ **Caregiver satisfaction ++ **Asthma management knowledge ++
71	Sarkar, 2024, USA	RCT	100/100 Hypertension	CHN	Provision of free home blood pressure (BP) monitors Regular reporting of home BP readings during virtual care appointments Community (6 month)	*BP reduction *Therapy adherence **Patient adherence to appointments **Improved management of hypertension	*Therapy Adherence Scale (TAS) **Appointment adherence records **Medication adherence questionnaire	*BP <140/90 ++ *Therapy adherence ++ **Appointment adherence + **Medication adherence ++
72	Shi, 2024, China	RCT	198/198 Osteoporosis	CHN	Health coaching and personalized services Nutritional, exercise, and psychological support Regular monitoring of health status Community (6 month)	*self-care *Improved mental status **Increased ability daily activities **Improved physical function	*Mental state evaluation scale **Daily activities scale **Physical function scale	* self-care ++ *Improved mental status: ++ **Increased ability daily activities: ++ **Improved physical function: ++
73	Shimoyama M., et al., 2023, Japan	RCT	15/16 Chronic respiratory failure	FHN	Telemonitoring Telehealth counseling Self-management support Home-based, telenursing (3 month)	*Acute exacerbations **Improvement in QoL **Self-care ability	*Unscheduled outpatient visits **SGRQ **SCAQ	*Acute exacerbations ++ **SGRQ + **SCAQ +
74	Sisler, 2024, USA	RCT	92/83 Sickle Cell Disease (SCD)	CHN	providing case management services,Motivational interviewing,Support with barriers to care Clinical sites (6-12 months)	*Hydroxyurea (HU) uptake **Hydroxyurea adherence **HRQoL	**PROMIS (Patient-Reported Outcomes Measurement Information System) and ASCQ-Me (Adult Sickle Cell Quality of Life Measurement Information System)	*Hydroxyurea uptake - *Hydroxyurea uptake - **HRQoL ++ **Sleep impact +
75	Tam, 2023, Hong Kong, China	RCT	35/34 Hypertension	RN	Theory-guided educational program Community (8,12 months)	*SBP reduction **Pulse pressure **Self-efficacy **Adherence to hypertension management	** Self-Efficacy for Managing Chronic Disease (SEMCD) **Treatment Adherence Questionnaire for Patients with Hypertension (TAQPH)	* SBP reduction - **Pulse pressure ++ **Self-efficacy + **Adherence to hypertension management -
76	Tanrikulu, F. and Dikmen, Y., 2024, Turkey	RCT (Pilot)	13/14 bedridden patients	RN	Family support program based on a nurse-led case management model. Monthly home visits. Web-based instruction and counseling for caregivers. Multidisciplinary team support Home based (6 month)	*Caregiver burden **Quality of life (WHOQOL-BREF). **Family functionality (Family APGAR Scale).	*Zarit Caregiver Burden Scale. **WHOQOL-BREF for quality of life **Family APGAR Scale for family functionality.	*Caregiver burden ++ **Quality of life (WHOQOL-BREF) ++ **Family functionality (Family APGAR Scale) ++
77	Tawfik E. et al., 2023, Egypt	RCT	150 / 50 (ChemoFreeBot), 50 (Nurse-led education), 50 (Routine care) Breast Cancer	FHN	Nurse-led education Chatbot (ChemoFreeBot) for self-care management Outpatient chemotherapy center (12 month)	*Self -care behaviors **Chemotherapy side effects frequency **Severity **Distress	*Self-Care Behaviors Diary (SCBD) **Memorial Symptoms Assessment Scale (MSAS)	*Self-care behaviors ++ **Chemotherapy side effects frequency ++ **Severity ++ **Distress ++
78	Tolson, 2023, Australia	RCT	38/43 OSA	RN	Psychoeducation on OSA and CPAP usage Laboratory (4 month)	*CPAP usage **Self-efficacy		*CPAP usage ++ **Outcome expectancies ++ **Risk perception +
79	Vogelsang, 2024, Canada	RCT	20/20 Dementia	CHN	CareGiVRTM virtual reality application,Training in managing aggressive behaviors in dementia patients Virtual Lab (12 month)	*Healthy lifestyle **Student satisfaction with the CareGiVR application **Skill application during clinical practice	*Inventory of Geriatric Nursing Self-Efficacy (IGNSE) **Qualitative focus group interviews	*Healthy lifestyle ++ **Student satisfaction ++ **Skill application during clinical practice +
80	Wang, 2024, China	RCT	45/45 Stroke	FHN	Routine health education,Video teach-back method for caregivers,Training on daily life nursing and stroke rehabilitation Telephone (3-7-15 months)	*Caregivers' caring *Care burden **Motor function	*Comprehensive care ability questionnaire *Zarit Burden Interview (ZBI) **Motor Assessment Scale (MAS) **Barthel Index (BI) **Self-rating Anxiety Scale (SAS) **Self-rating Depression Scale (SDS)	*Caregivers' caring ability: ++ *Care burden of family caregivers: ++ **Motor function (MAS score): ++ **Activities of daily living (BI score): ++ **Anxiety (SAS score): ++ **Depression (SDS score): ++
81	Wong A.K.C., 2023, Hong Kong	RCT (3 arms)	74 (mHealth+called) 71 (only mHealth)/ 76 Hypertension T2DM Chronic Pain	APN	Delivery of educational content and self-monitoring features for chronic diseases. Proactive Calls: 8 calls over 3 months to encourage app usage (for mHealth+I group). Health centers (6 months)	*Self efficacy **Depression levels	*General Self-Efficacy Scale (GSES) **Geriatric Depression Scale, self-reported health service usage	*Self-efficacy ++ **Depression -
82	Wong E.M.L. et al., 2023, China	RCT	38/39 Metabolic Syndrome (MetS)	CHN	Health app for exercise maintenance and health records. Printed materials providing similar educational content. Community centers in Hong Kong (1, 3 months)	*Body weight **Total exercise amount **Blood pressure **Lipid concentrations	*Measured body weight **Self-reported exercise data **Blood pressure measurements **Lipid profiles	*Body weight: ++ **Total exercise amount: ++ **Exercise self-efficacy: ++
83	Worthington J., 2024, UK	Cluster RCT	524/553 Lower urinary tract symptoms (LUTS)	RN	Provision of a standardized advice booklet Follow-up support over a period of 12 weeks NHS General Practice Sites (12 Month)	*Prostate Symptom **QoL **Patient-reported urinary symptoms	*International Prostate Symptom Score (IPSS)	*Prostate Symptom + **QoL + **Patient-reported urinary symptoms +
84	Yaffe, 2024, Canada	RCT	44/46 Depression	FHN	Cognitive Behavioral Therapy (CBT) self-care tools Telehelth (2 months)	*Depression *Anxiety **Adherence **Satisfaction with the intervention	*PHQ-9 *GAD-7 **Self-reported tool use and satisfaction survey	*Depression severity + *Anxiety severity + **Adherence ++ **Satisfaction with intervention ++
85	Yuan Y., 2024, China	RCT	39/39 Chronic diseases	RN	Emergency assistance and monitoring vital signs. Regular family visits, remote disease diagnosis, and health counseling. Education on home safety, care skills, and disease prevention. Optional support for life needs and nursing requirements. Community (12 month)	*QoL **HRQL	*EQ-5D-3L (EuroQol 5 Dimensions) a standardized instrument used to measure quality of life. **Questionnaires SF-36,	*QoL ++ **HRQL ++
86	Zhang F., 2023, China	RCT	60/58 T2DM	RN	Diabetes self-management education (DSME) and social resources utilization (SRU) training. Group sessions (6 sessions) and telephone follow-up (4 calls). Community (3 month)	*self managemnet **Social Resources Utilization (SRU).	*Diabetes Self-Care Scale (DSCS) **Social Resources Utilization Scale (SRUS).	*self managment ++ **Social Resources Utilization (SRU) ++
