# Supplementary material for: The Role of the Family and Community Nurse in Improving Quality of Life and Optimizing Home Care Post-COVID: A Systematic Review with Meta-Analysis
Source: Nurs Rep. 2025 Nov 26;15(12):415. doi: 10.3390/nursrep15120415 (PMC12735649; doi:10.3390/nursrep15120415)
Supplement: Supplementary file 1 [file nursrep-15-00415-s001.zip › nursrep-3942326-supplementary_S3.xlsm]

## Sheet: Intro
	Instructions for the assessment form					Instructions for the summary					Instructions for the figure					Instructions for generating a print view					Instructions for the discrepancy check

## Sheet: Results
Basic information													Domain 1. Randomization process										Domain 2. Deviations from intended interventions																		Domain 3. Mising outcome data
Time	Unique ID	Assessor	Study ID	Reference	Experimental	Comparator	Outcome	Results	Aim	Effect of adhering to intervention?	Weight	Sources	1.1	1.2	Note for 1.1&1.2	1.3	Note for 1.3	1.0 Algorithm result	1.0 Assessor's Judgement	1.0 General note	1.0 Optional Question	1.0 Note for optional question	2.1	2.2	Note for 2.1&2.2	2.3	Note for 2.3	2.4	Note for 2.4	2.5	Note for 2.5	2.6	Note for 2.6	2.7	Note for 2.7	2.0 Algorithm result	2.0 Assessor's Judgement	2.0 General Notes	2.0 Optional Question	2.0 Note for optional question	3.1	Note for 3.1	3.2	Note for 3.2	3.3	Note for 3.3&3.4	3.4	Note for 3.4 (not use)	3.0 Algorithm result
2024/11/05 18.39	FHCN01	SQ	ISRCTN96897082	Karen G. Castillo-Hernández	T2DM	Usual Care	HbA1c reduction	8.2 ± 1.7	assignment to intervention (the 'intention-to-treat' effect)	NA	1	Journal article(s) with results of the trial; Non-commercial trial registry record (e.g. ClinicalTrials.gov record)	Y	Y	The allocation sequence was random, as mentioned in the study, which followed a simple randomization process using EpiInfo._x000D_ _x000D_ Allocation concealment was maintained until participants were enrolled and assigned to intervention groups.	N	There were no significant baseline differences between the groups that suggested issues with randomization. Baseline characteristics were balanced across both groups.	Low	Low	This conclusion is based on the fact that the study followed a proper randomization process using a simple randomization method with EpiInfo. Allocation was concealed until participants were enrolled, ensuring that no selection bias occurred. Additionally, there were no significant baseline differences between the experimental (PLG) and comparator (EOG) groups, indicating that the randomization e…	NA	Since the randomization process was properly executed, with no evidence of baseline imbalances or other problems, there is no indication that bias would favor either the experimental or comparator groups. The process does not seem to influence the results towards the null, away from the null, or in favor of any particular group, thus the direction of bias is not relevant in this case.	Y	Y	Yes, participants were aware of their assigned intervention during the trial because it was impossible to blind them to the peer-led support they were receiving._x000D_ Yes, the people delivering the interventions, including diabetes educators and peer leaders, were aware of the participants' group assignments.	N	There were no significant deviations from the intended interventions reported that arose due to the trial context.	NA		NA		Y	Yes, an appropriate analysis was used. The study used an intention-to-treat (ITT) approach, which is the correct method for analyzing the effect of assignment to intervention.	NA		Low	Low	Although participants and those delivering the interventions were aware of the group assignments, no significant deviations occurred that could have affected the outcomes. An appropriate analysis (intention-to-treat) was used, ensuring that participants were analyzed according to their randomized groups. Therefore, there are no major concerns about bias in this aspect of the study.	NA		N	No, there was a notable dropout rate during the study, with an attrition rate of 33.74% in the first eight months, which affected both groups.	N	There is no clear evidence that the results were unaffected by missing data. The missingness was not random, as participants with lower education levels and uncontrolled diabetes had a higher dropout rate, which could introduce bias.	Y	Yes, it is possible that participants with worse health outcomes, such as higher HbA1c levels, were more likely to drop out, which could bias the results._x000D_ _x000D_ Yes, it is likely that the missing outcome data was related to the participants' true health status, especially considering that participants with lower education and uncontrolled diabetes were more likely to drop out.	Y		High
2024/10/22 02.01	FHCN02	SQ	JPX1188835	Austine U. Onyia	diabetes	usual care	Reduction HbA1c levels	21% reduction	assignment to intervention (the 'intention-to-treat' effect)	NA	1	Journal article(s) with results of the trial; Non-commercial trial registry record (e.g. ClinicalTrials.gov record)	Y	N	Yes, the study used block randomization with a 1:1:1 allocation ratio to randomly assign participants into two intervention groups and one control group_x000D_ _x000D_ No, the study does not explicitly mention any measures taken to conceal the allocation sequence until participants were assigned to their interventions​	N	No, the baseline characteristics (age, HbA1c, BMI, etc.) were similar between the intervention and control groups, indicating successful randomization	High	Low	The study utilized block randomization, and there were no significant baseline differences between the groups. While the allocation sequence was not concealed, this does not seem to have introduced bias, as the groups were balanced.	NA		Y	Y	Yes, participants were aware of their assigned intervention (telehealth, mobile app, or usual care), as the nature of the interventions could not be blinded to the participants._x000D_ Yes, the carers (such as diabetes nurse educators) and those delivering the interventions were aware of the participants' assigned groups._x000D_	N	No, there is no indication in the study that deviations from the intended interventions arose due to the trial context.	NA		NA		Y	Yes, an intention-to-treat (ITT) analysis was used to estimate the effect of the intervention, which is appropriate for this type of trial.	NA		Low	Low	Participants and carers were aware of the interventions, but there were no major deviations that could have affected the outcomes, and the analysis was appropriately conducted.	NA		N	No, there was some loss to follow-up in the study, and data were not available for all randomized participants.	N	There is no clear evidence in the study to suggest that the missing data did not introduce bias.	Y	Yes, it is possible that participants with worse outcomes (e.g., higher HbA1c levels) were more likely to drop out, which could bias the results._x000D_ _x000D_ Yes, it is likely that the missing outcome data could be related to the participants’ true health outcomes, such as higher HbA1c levels.	Y		High
2024/10/22 02.01	FHCN03	SQ	11020276	Faria A.D.C.A et al.	Frailty in older adults	usual care	functional capacity	11.4 ± 1.35	assignment to intervention (the 'intention-to-treat' effect)	NA	1	Journal article(s) with results of the trial; Non-commercial trial registry record (e.g. ClinicalTrials.gov record)	Y	Y	The participants were randomly assigned to either the experimental group or control group using a coin toss method._x000D_ _x000D_ The allocation was performed by an independent researcher not involved in the intervention, ensuring concealment.	N	No significant baseline differences were noted between groups, indicating a successful randomization process.	Low	Low	The study demonstrated effective randomization and allocation concealment, leading to balanced groups at baseline, which minimizes the risk of bias related to the randomization process.	NA	Since the randomization and allocation processes were handled appropriately without baseline differences, no predictable direction of bias is anticipated._x000D_	Y	Y	Yes, participants were aware of their assigned interventions, as the study involves a community-based intervention, making blinding of participants impractical._x000D_ Participants in the experimental group were aware of their intervention (AAP-RNP) since it was a specific program designed for them._x000D_ _x000D_ The rehabilitation nurses delivering the intervention were aware of group assignmen…	N	No significant deviations from the intended intervention were reported, and the experimental group adhered to the intervention with greater than 90% attendance	NA		NA		Y	The analysis followed intention-to-treat principles, which is appropriate for estimating the effect of the assignment	NA		Low	Low	The study effectively managed deviations from intended interventions, and the analysis was conducted appropriately, leading to a low risk of bias in this domain.	NA		Y	All 30 participants completed the study, and outcome data were available for all participants randomized to the intervention.	NA		NA		NA		Low
2024/10/22 01.13	FHCN04	SQ	NCT05890222	Sarkar A.	Hypertension	usual care	BP reduction	4.0 (95% CI 2.1 to 7.7)​	assignment to intervention (the 'intention-to-treat' effect)	NA	1	Journal article(s) with results of the trial	Y	Y	Yes, the allocation sequence was generated randomly using appropriate methods as part of the trial design_x000D_ _x000D_ Yes, the allocation sequence was concealed until participants were enrolled and assigned to their respective interventions, as noted in the study design.	N	No, the baseline characteristics between the groups were balanced, indicating no issues with the randomization process.	Low	Low	The risk of bias from the randomization process is considered low. The allocation sequence was generated randomly and was appropriately concealed until participants were enrolled. Additionally, there were no significant baseline differences between the groups, ensuring that the randomization process did not introduce bias into the study.	NA		Y	Y	Yes, participants were aware of their assigned intervention, as they either received home blood pressure monitors or followed usual care without them._x000D_ _x000D_ Yes, the carers and health professionals delivering the intervention were aware of the participants' group assignments due to the nature of the intervention.	N	No, there is no indication that significant deviations from the intended intervention occurred.	NA		NA		Y	Yes, an appropriate intention-to-treat (ITT) analysis was conducted to estimate the effect of assignment to intervention.	NA		Low	Low	The risk of bias due to deviations from the intended interventions is also assessed as low. While participants and those delivering the interventions were aware of the group assignments, there were no significant deviations from the planned interventions. An intention-to-treat (ITT) analysis was conducted, ensuring that participants were analyzed in the groups to which they were randomized.	NA		N	No, the study reported some loss to follow-up, and not all participants had complete outcome data.	N	There is no clear evidence that the missing data did not introduce bias, as the extent of missingness and its potential impact on the outcome were not fully addressed in the report.	Y	Yes, it is possible that missingness in the data could be related to participants' health outcomes, such as participants with worse blood pressure control being more likely to drop out._x000D_ _x000D_ Yes, it is likely that missingness in the outcome data was related to participants' true health outcomes. Those with poorer outcomes may have been more likely to drop out of the study.	Y		High
2024/10/22 12.04	FHCN05	SQ	NCT01406184	Baziyantes G.	mental health	usual care	positve parenting behavior	B = 0.21; 95% CI = 0.03, 0.39.	assignment to intervention (the 'intention-to-treat' effect)	NA	1	Journal article(s) with results of the trial; Non-commercial trial registry record (e.g. ClinicalTrials.gov record)	Y	Y		N		Low	Low				Y	Y	The study mentions that families assigned to the Family Connects (FC) program provided written consent for the intervention, indicating that participants were aware of their assigned intervention._x000D_ _x000D_ Since the intervention involved home visits by nurses, it is clear that the caregivers (nurses) were aware of the participants' group assignments.	N	There is no clear evidence of deviations from the intended intervention due to the trial context in the provided sections.	NA		NA		Y	The study employed a two-tailed intent-to-treat analysis using Ordinary Least Squares (OLS) regression models to estimate the effect of random assignment. This is an appropriate analytical approach for the study design.	NA		Low	Low	Given that the participants and caregivers were aware of the intervention but there were no reported deviations from the intended intervention, and an appropriate analysis was used, the risk of bias seems low.	NA		Y	The study reports that of the 549 families originally selected, 496 families participated in the two-year follow-up, which represents approximately 90.3% retention. This suggests that data were available for nearly all participants randomized.	NA		NA		NA		Low
2024/10/22 12.04	FHCN06	SQ	NCT02713347	Bekelman D. B	Heart Failure	usual care	QoL	0,41	assignment to intervention (the 'intention-to-treat' effect)	NA	1	Journal article(s) with results of the trial; Non-commercial trial registry record (e.g. ClinicalTrials.gov record)	Y	Y	Yes, the study indicates that the randomization sequence was computer-generated and stratified by study site and disease, which ensures a random allocation process._x000D_ _x000D_ Yes, the randomization sequence was concealed from study personnel, and participants were enrolled by coordinators blinded to the study group, ensuring allocation concealment.	N	No, baseline characteristics between the intervention and control groups were well balanced, as indicated by the tables describing demographic and clinical characteristics.	Low	Low	Since the allocation sequence was random, concealed, and there were no significant baseline differences between groups, the risk of bias arising from the randomization process is low.	NA		Y	Y	Yes, participants were aware of whether they were receiving the nurse and social worker palliative telecare intervention or the usual care._x000D_ _x000D_ Yes, the nurses and social workers delivering the intervention were aware of the participants' assigned intervention, as the study involved direct contact with participants.	N	There is no indication that deviations from the intended intervention arose due to the trial context. The intervention was delivered as planned, and there was no evidence of deviations affecting the integrity of the trial.	NA		NA		Y	Yes, the study used an intention-to-treat analysis, which is appropriate for estimating the effect of assignment to intervention	NA		Low	Low	Given that participants and carers were aware of the intervention but no significant deviations were reported, and an appropriate analysis (intention-to-treat) was used, the risk of bias due to deviations from the intended intervention is low.	NA		PY	At the 6-month follow-up, 76% of participants in both the intervention and control groups completed the FACT-G (quality of life) survey. This indicates that data were available for the majority, but not all, participants randomized	NA		NA		NA		Low
2024/10/22 01.41	FHCN07	SA	10.1111/nhs.13048	Cengiz D.	T2DM	usual care	Self efficacy	4.90, 5.70	assignment to intervention (the 'intention-to-treat' effect)	NA	1	Journal article(s) with results of the trial; Non-commercial trial registry record (e.g. ClinicalTrials.gov record)	Y	Y	Random allocation was performed using a coin flip method via Microsoft Excel, ensuring randomization was implemented properly._x000D_ _x000D_ The allocation list was concealed from both researchers and participants until the intervention began, ensuring effective concealment.	N	No significant baseline differences were observed between the intervention and control groups, indicating that randomization was successful.	Low	Low	The study exhibited effective randomization and allocation concealment, resulting in balanced groups at baseline, thus minimizing risk of bias.	NA	Given the proper randomization and allocation concealment, there is no anticipated direction of bias.	Y	Y	Participants in the intervention group were aware of their assignment as it involved a specific nurse-led program._x000D_ _x000D_ The nurses delivering the intervention were aware of which participants were assigned to the intervention group.	N	There were no reported deviations from the intended intervention, as adherence was high (greater than 90%).	NA		NA		Y	The analysis was conducted using intention-to-treat principles, which is appropriate for estimating the effect of the assignment.	NA		Low	Low	The study effectively managed deviations from intended interventions, and the appropriate analysis was employed, leading to a low risk of bias in this domain.	NA		Y	All 51 participants completed the study, and outcome data were available for all participants randomized to the intervention and control groups.	NA		NA		NA		Low
2024/10/22 01.57	FHCN08	SQ	10.1177/10848223231205200	Tanrikulu F.	Bedridden patients	usual care	caregiver burden	45.31- 25.46	assignment to intervention (the 'intention-to-treat' effect)	NA	1	Journal article(s) with results of the trial; Non-commercial trial registry record (e.g. ClinicalTrials.gov record)	Y	Y	Participants were randomly assigned to intervention and control groups using stratification and blocking randomization methods to prevent imbalance._x000D_ _x000D_ The allocation sequence was concealed from the participants until after they were enrolled, ensuring that neither the participants nor the researchers could influence the assignment.	N	No significant baseline differences were observed between the intervention and control groups regarding demographic characteristics and caregiver burden scores, indicating successful randomization.	Low	Low	The study exhibited effective randomization and allocation concealment, leading to balanced groups at baseline, thus minimizing the risk of bias related to the randomization process.	NA	Given the proper randomization and allocation concealment, there is no anticipated direction of bias.	Y	Y	Participants in the intervention group were aware of their assignment as they received specific support through the family support program._x000D_ _x000D_ The healthcare providers delivering the interventions were aware of the participants' group assignments, as they provided the tailored support.	N	There were no significant deviations from the intended intervention reported, as participants adhered to the intervention protocol and received the planned support.	NA		NA		Y	The study utilized intention-to-treat analysis, which is appropriate for estimating the effects of intervention assignments.	NA		Low	Low	The study effectively managed deviations from intended interventions and employed appropriate analytical methods, resulting in a low risk of bias in this domain.	NA	Given the lack of significant deviations, there is no anticipated direction of bias._x000D_	Y	The study reports that the recruitment rate was 55.5%, with participants randomized into groups; however, it does not provide explicit information on whether data for the outcomes were collected for all or nearly all randomized All participants (27 caregivers) were included in the final analysis, with no missing outcome data reported for either group.	NA		NA		NA		Low
2024/10/22 01.43	FHCN09	SQ	TCTR20220217003	Changsieng P.	T2DM	usual care	HbA1c reduction	0,007	assignment to intervention (the 'intention-to-treat' effect)	NA	1	Journal article(s) with results of the trial; Non-commercial trial registry record (e.g. ClinicalTrials.gov record)	Y	Y	The study utilized random allocation for participants to either the experimental group (nurse-led supportive education) or the comparator group (usual care). Random allocation is fundamental for minimizing selection bias and ensuring comparability between groups._x000D_ The study indicates that allocation was concealed until participants were enrolled and assigned to their respective groups. This…	N	The study reports no significant baseline differences between the intervention and control groups, suggesting that the randomization process was effective.	Low	Low	Overall, the risk of bias arising from the randomization process is considered low. The random allocation and effective concealment of the allocation sequence, coupled with the absence of significant baseline differences, contribute to the robustness of the findings.	NA	There is no indication that the randomization process favored either the experimental group (nurse-led counseling) or the comparator group (usual care). Thus, the predicted direction of bias is not applicable (NA).	Y	Y	Yes, participants were aware of whether they were receiving the nurse-led supportive education program or usual care. This awareness is typical for interventions that involve direct interaction and education._x000D_ _x000D_ Yes, the healthcare providers involved in delivering the intervention were aware of the assigned interventions, which is necessary for effective implementation of the counseli…	N	There is no evidence from the study that significant deviations from the intended interventions occurred due to the trial context. The interventions were delivered as planned.	NA		NA		Y	Yes, the study employed appropriate statistical methods, including intention-to-treat analysis, which is critical for assessing the effect of the assigned intervention.	NA		Low	Low	The overall risk of bias due to deviations from the intended interventions is considered low. Although participants and caregivers were aware of the interventions, there were no significant deviations reported, and the analysis used was appropriate.	NA	There is no indication of bias favoring either the experimental group (nurse-led counseling) or the comparator group (usual care), as no deviations were reported. Therefore, the predicted direction of bias is not applicable (NA).	PY	The study indicates that data were collected for a significant proportion of participants, but it does not explicitly confirm that data were available for all or nearly all randomized participants. Given that there was a recruitment rate of 55.5%, it can be inferred that data were available for most, but not necessarily all.	NA		NA		NA		Low
2024/10/22 01.57	FHCN10	SQ	NCT00236599	Conti M.	Obesity and Hypertension	usual care	Obesity	0,31	assignment to intervention (the 'intention-to-treat' effect)	NA	1	Journal article(s) with results of the trial; Non-commercial trial registry record (e.g. ClinicalTrials.gov record)	Y	NI	The study states that 742 women were randomly assigned to either the nurse visitation program or the control group, indicating that the allocation sequence was random. This is a crucial aspect to ensure comparability between the groups._x000D_ _x000D_ The study design involved random assignment, but it does not explicitly state whether the allocation was concealed until participants were assigned…	N	The study provides baseline characteristics of participants, which should ideally show no significant differences between the groups. If there were baseline differences, it could indicate issues with randomization.	Some concerns	Some concerns	The overall risk of bias arising from the randomization process is considered some concerns due to the lack of explicit information about allocation concealment. While the randomization appears to have been executed properly and baseline differences are not reported, the absence of concealment details raises concerns.	Unpredictable		Y	Y	Yes, participants were aware of whether they were receiving the nurse-led home visitation program or the standard care, as this type of intervention typically requires participant engagement and understanding._x000D_ _x000D_ Yes, the healthcare providers involved in delivering the interventions were aware of the assigned groups, which is necessary for the proper implementation of the nurse-led pr…	N	There is no indication from the study that significant deviations from the intended interventions occurred due to the trial context. The interventions were delivered as planned.	NA		NA		Y	Yes, the study utilized appropriate statistical methods to analyze the data, including intention-to-treat analysis, which is essential for evaluating the effects of assigned interventions.	NA			Low	Although participants and providers were aware of their assigned interventions, no significant deviations were reported, and the analysis conducted was appropriate.			PY	The study indicates that the outcome data were collected for a significant proportion of participants, but it does not explicitly confirm that data were available for all or nearly all randomized participants. Given that the study involved a large sample, it can be inferred that data were available for most participants, but not necessarily all.	NA		NA		NA		Low
2024/10/22 12.05	FHCN11	SQ	NCT05328739	Dağdelen D., Zincir H.	tumor	usual care	self-care	0,45	assignment to intervention (the 'intention-to-treat' effect)	NA	1	Journal article(s) with results of the trial; Non-commercial trial registry record (e.g. ClinicalTrials.gov record)	Y	PY	The study employed a random allocation method for assigning participants to either the experimental group (dependent care theory-based intervention) or the control group (routine care). This approach ensures that selection bias is minimized._x000D_ _x000D_ The study indicates that the allocation sequence was concealed until participants were enrolled, which is essential for preventing selection b…	N	The study reports the baseline characteristics of participants and indicates that there were no significant differences between the intervention and control groups. This absence of significant differences suggests that the randomization process was effective.	Low	Some concerns	While randomization was properly conducted and baseline differences were not significant, the uncertainty regarding the specifics of allocation concealment warrants this cautious judgement.	Unpredictable	Given that the randomization process appears to be sound, but there are concerns about the specifics of concealment, the direction of bias is deemed unpredictable. This means that while the randomization itself seems appropriate, the lack of clarity regarding how well the allocation was concealed raises some uncertainty about the potential for bias affecting the outcomes.	Y	Y	Yes, participants were aware of whether they were receiving the nurse-led home visitation program or the standard care. This is typical in interventions that involve direct engagement with participants._x000D_ _x000D_ Yes, the healthcare providers who delivered the interventions were aware of the assigned interventions, which is necessary for the implementation of the home visitation program.	N	There is no evidence in the study indicating that significant deviations from the intended interventions occurred due to the trial context. The interventions were delivered as planned.	NA		NA		Y	Yes, the study employed appropriate statistical methods, including intention-to-treat analysis, to evaluate the effects of the assigned interventions.	NA		Low	Low	The overall risk of bias due to deviations from the intended interventions is considered low. While participants and caregivers were aware of the interventions, no significant deviations were reported, and the analysis conducted was appropriate.	NA	There is no indication of bias favoring either the experimental group (nurse-led home visitation) or the comparator group (usual care) due to deviations from the intended interventions, as none were reported. Therefore, the predicted direction of bias is not applicable (NA).	PY	The study indicates that data were collected for a significant portion of randomized participants; however, it does not specify that data were available for all participants. Given the nature of the study, it is reasonable to assume that most data were collected, but not necessarily for everyone.	NA		NA		NA		Low
2024/10/22 12.05	FHCN12	SQ	NCT04812064	Davis, Ann M.	Obesity	usual care	Weight loss	0,5	assignment to intervention (the 'intention-to-treat' effect)	NA	1	Journal article(s) with results of the trial; Non-commercial trial registry record (e.g. ClinicalTrials.gov record)	Y	Y	The study used a randomization method for assigning participants to either the integrated intervention or the comparator group._x000D_ _x000D_ Allocation concealment was ensured until enrollment to prevent selection bias.	N	The baseline characteristics were similar across groups, indicating effective randomization.	Low	Low	The randomization method was appropriate, allocation concealment was maintained, and baseline characteristics did not suggest any issues with the randomization process.	NA	Given that the randomization was appropriately conducted and there were no significant baseline differences, the likelihood of bias affecting the outcomes is minimal. This indicates confidence in the integrity of the findings related to the intervention's effectiveness._x000D_ _x000D_ Given that the randomization was appropriately conducted and there were no significant baseline differences, the …	Y	Y	Yes, participants were aware of whether they were receiving the integrated intervention or the comparator treatment (newsletter + family-based intervention). This awareness is typical in behavioral interventions where participant engagement is essential._x000D_ _x000D_ Yes, the caregivers and healthcare providers who delivered the interventions were aware of the participants' assigned groups, whi…	N	The study does not report any significant deviations from the intended interventions due to the trial context. The interventions were delivered as planned.	NA		NA		Y	Yes, the study employed appropriate statistical methods, including intention-to-treat analysis, which is critical for accurately assessing the effects of assigned interventions	NA		Low	Low	The overall risk of bias due to deviations from the intended interventions is considered low. Although participants and caregivers were aware of their assigned interventions, there were no significant deviations reported, and the analyses used were appropriate.	NA	There is no indication of bias favoring either the experimental group (integrated obesity intervention) or the comparator group (newsletter + family-based intervention) due to deviations from the intended interventions, as none were reported.	PY	The study indicates that data were collected for a significant proportion of randomized participants; however, it does not explicitly confirm that data were available for all participants. It can be inferred that data were available for most participants.	NA		NA		NA		Low
2024/10/22 12.05	FHCN13	SQ	NCT04936321	Deegan, N. L	chronic pain	usual care	patient satisfaction	0,8	assignment to intervention (the 'intention-to-treat' effect)	NA	1	Journal article(s) with results of the trial; Non-commercial trial registry record (e.g. ClinicalTrials.gov record)	Y	Y	The study employed an online randomization software, which is a valid method for ensuring random allocation of participants to either the MOVE intervention or the control group. This minimizes the risk of selection bias._x000D_ _x000D_ The allocation concealment was maintained until participants were enrolled, ensuring that neither the participants nor the researchers could influence the assignme…	N	The baseline characteristics of participants appear to be similar across both groups, indicating that randomization was effective and that there were no significant imbalances that could impact the study's outcomes.	Low	Low	The randomization process is well-implemented with appropriate concealment and no significant baseline differences between groups. This effectively reduces the likelihood of selection bias and enhances the reliability of the results.	NA	Since the randomization process was adequately conducted and no significant issues were observed, there is no predicted direction of bias.	Y	Y	Participants were informed about the nature of their intervention (either the MOVE program or the self-management guide), which is typical for interventions that require participant engagement._x000D_ _x000D_ The therapists and facilitators delivering the interventions were aware of the group assignments, which is necessary for proper implementation of the respective interventions.	Y	Given the nature of online interventions, some deviations might occur due to factors such as technical issues or differences in participant engagement levels.	Y	The potential for deviations due to online delivery may influence participant engagement and, consequently, the outcomes being measured.	PN	The study does not provide sufficient detail regarding whether deviations were balanced between the intervention and control groups.	Y	The study plans to employ intention-to-treat analysis, which is appropriate for assessing the effects of the interventions as assigned.	NA		High	Some concerns	Although the study uses intention-to-treat analysis and has a sound randomization process, the awareness of participants and facilitators regarding group assignments could introduce bias, especially if deviations occur.	Unpredictable	The direction of bias is uncertain due to the potential variability in participant engagement and the likelihood of deviations affecting outcomes. The influence could potentially favor either group or neutralize effects.	PY	While the study indicates a robust data collection process, specific figures on the percentage of participants with available outcome data need to be confirmed. Generally, feasibility studies aim to collect data from a significant proportion of participants.	NA		NA		NA		Low
2024/10/22 12.05	FHCN14	SQ	NCT05595655	Dellafiore F.	Heart Failure	usual care	self care maintenance	0,185	assignment to intervention (the 'intention-to-treat' effect)	NA	1	Journal article(s) with results of the trial; Non-commercial trial registry record (e.g. ClinicalTrials.gov record)	Y	Y	The study utilized a randomization process for participant allocation, which is indicated in the methodology section. This ensures that the assignment of participants to either the intervention or control group is unbiased._x000D_ _x000D_ The allocation concealment is reported as maintained until participants were enrolled, indicating that the assignment could not be influenced by either the part…	N	The study's results indicate that baseline characteristics were balanced between the two groups, suggesting effective randomization.	Low	Low	The study's results indicate that baseline characteristics were balanced between the two groups, suggesting effective randomization.	NA	Since the randomization process appears robust and without significant issues, there is no predicted direction of bias.	Y	Y	Participants were informed about their assigned intervention, which is typical in studies where active participation in the intervention is required._x000D_ _x000D_ The nurses providing the motivational interviewing were aware of the intervention assignment, which is necessary for effective implementation.	Y	Deviations could occur due to variations in the delivery of motivational interviewing, participant engagement, or adherence to the protocol.	Y	Any deviations from the protocol could potentially impact the outcomes measured, especially in a subjective assessment like self-care.	PN	The document does not specify whether deviations were balanced between groups, making it difficult to ascertain the impact on outcomes.	Y	The analysis employed intention-to-treat principles, which are appropriate for this type of intervention study.	NA		High	Some concerns	While the intention-to-treat analysis is a strength, the awareness of participants and facilitators regarding their intervention groups could introduce bias, especially if deviations occur.	Unpredictable	The direction of bias is unpredictable due to the varying impact of deviations on outcomes, which could potentially favor one intervention over the other or neutralize effects.	Y	The study reports that most participants completed the outcome measures, indicating good data availability.	NA		NA		NA		Low
2024/10/22 12.05	FHCN15	SQ	ChiCTR2300078798	Ding Y.	ischemic stroke	usual care	Improvment in motor function	Rehabilitation	assignment to intervention (the 'intention-to-treat' effect)	NA	1	Journal article(s) with results of the trial; Non-commercial trial registry record (e.g. ClinicalTrials.gov record)	Y	Y	The study utilized a randomization method to assign participants to either the intervention or control group, ensuring that allocation was unbiased._x000D_ The allocation concealment was maintained, meaning that neither the participants nor the researchers could influence the assignment before enrollment.	N	The study indicates that baseline characteristics were well balanced across groups, suggesting that randomization was effective.	Low	Low	The combination of random allocation, appropriate concealment, and balanced baseline characteristics supports a low risk of bias arising from the randomization process.	NA	GThe combination of random allocation, appropriate concealment, and balanced baseline characteristics supports a low risk of bias arising from the randomization process.	Y	Y	Participants were informed about their assigned interventions, which is standard for interventions that require active engagement._x000D_ _x000D_ The individuals delivering the interventions (nurses) were aware of the assignment, which is necessary for effective implementation.	Y	The individuals delivering the interventions (nurses) were aware of the assignment, which is necessary for effective implementation.	Y	The likelihood that deviations in the delivery of the intervention affected outcomes is high, particularly for subjective measures related to self-care.	N	The study did not provide specific data to suggest that deviations were balanced, which could introduce bias.	Y	The analysis adhered to intention-to-treat principles, which is appropriate for assessing the effectiveness of the interventions.	NA		High	Some concerns	While the intention-to-treat analysis is a strength, the awareness of interventions among participants and facilitators raises concerns about potential bias due to deviations in the delivery and execution of the intervention.	Unpredictable	The direction of bias is unpredictable due to various factors that could influence outcomes, with potential for either intervention being favored depending on how deviations occurred.	Y	The study reports that data were collected for almost all participants, indicating high completion rates for the outcome measures.	NA		NA		NA		Low
2024/10/22 12.05	FHCN16	SA	NCT03379893	Leonard E. Egede	T2DM	usual care	HbA1 reduction	0,99	assignment to intervention (the 'intention-to-treat' effect)	NA	1	Journal article(s) with results of the trial; Non-commercial trial registry record (e.g. ClinicalTrials.gov record)	Y	Y	The study employed a computer-generated randomization method to assign participants to either the intervention or control group, ensuring a random allocation sequence._x000D_ _x000D_ The study employed a computer-generated randomization method to assign participants to either the intervention or control group, ensuring a random allocation sequence.	N	The study reported balanced baseline characteristics between the intervention and control groups, indicating effective randomization.	Low	Low	The effective randomization and allocation concealment, combined with balanced baseline characteristics, support a low risk of bias in the randomization process	NA	There is no expected direction of bias due to the robust randomization process.	Y	Y	Participants were informed of their assigned interventions, which is necessary for their engagement and adherence._x000D_ _x000D_ The care team was aware of the assigned interventions, which is typical for interventions requiring active involvement.	N	The intervention was implemented as planned, and there were no significant deviations reported that could affect the outcomes.	NA		NA		Y	The study utilized intention-to-treat analysis, which is appropriate for estimating intervention effects.	NA		Low	Low	The implementation of the intervention was consistent with the planned protocol, and the use of intention-to-treat analysis further supports a low risk of bias.	NA	There are no expected biases as there were no deviations from the intended interventions.	Y	The study reports that data were collected for nearly all randomized participants, with a high retention rate.	NA		NA		NA		Low
2024/10/22 12.05	FHCN17	SA	10.3389/fpubh.2024.1275447	Fei Wang	strocke	usual care	Caregiver's caring	95.35 ± 12.13	assignment to intervention (the 'intention-to-treat' effect)	NA	1	Journal article(s) with results of the trial; Non-commercial trial registry record (e.g. ClinicalTrials.gov record)	Y	Y	The study utilized a randomization method to assign participants to the intervention and control groups, ensuring unbiased allocation_x000D_ Allocation concealment was maintained, which prevented both participants and researchers from influencing the group assignments prior to enrollment.	N	The study reported balanced baseline characteristics between the intervention and control groups, indicating effective randomization.	Low	Low	The effective randomization and allocation concealment, along with balanced baseline characteristics, support a low risk of bias in the randomization process.	NA	Given the robust randomization process, there is no expected direction of bias.	Y	Y	Participants were informed about their assigned interventions to ensure engagement and adherence to the treatment protocols._x000D_ _x000D_ The caregivers and intervention deliverers were aware of the participants' group assignments, which is necessary for the intervention's implementation.	N	There were no significant deviations from the intended interventions reported that could affect the outcome measures	NA		NA		Y	The study utilized intention-to-treat analysis, which is appropriate for estimating the effect of the assigned interventions.	NA		Low	Low	The implementation of the intervention was consistent with the planned protocol, and the use of intention-to-treat analysis supports a low risk of bias.	NA		Y	The study reports that data were available for nearly all participants, indicating strong retention and follow-up.	NA		NA		NA		Low
2024/10/22 12.06	FHCN18	SQ	ACTRN12614001113640.	Fethney J.	Cancer	usual care	Hospital readmission	0,12	assignment to intervention (the 'intention-to-treat' effect)	NA	1	Journal article(s) with results of the trial; Non-commercial trial registry record (e.g. ClinicalTrials.gov record)	Y	Y	The randomization sequence was generated by a biostatistician and used stratified randomization with permuted blocks._x000D_ _x000D_ Opaque, sequentially numbered envelopes containing the group assignment were prepared, ensuring allocation concealment.	N	Baseline characteristics reported in the study were similar between the intervention and control groups, indicating no significant differences.	Low	Low	The randomization process appears robust, with appropriate concealment and no significant baseline differences.	NA		Y	Y	Participants were aware of whether they received the community nursing intervention or standard care._x000D_ _x000D_ Carers and community nurses delivering the intervention were aware of the participants' assigned intervention.	N	There were no reported deviations from the intended interventions due to the trial context.	NA		NA		Y	The analysis was conducted using intention-to-treat principles.	NA		Low	Low	The trial maintained adherence to intended interventions, with appropriate analysis methods employed.	NA	Not applicable due to low risk and no deviations identified.	Y	Primary outcome data was available for 346 out of 354 randomized participants (approximately 98%).	NA		NA		NA		Low
2024/10/22 12.06	FHCN19	SQ	NCT03573778	Ford-Gilboe M.	IPV	usual care	QoL	0,018	assignment to intervention (the 'intention-to-treat' effect)	NA	1	Journal article(s) with results of the trial; Non-commercial trial registry record (e.g. ClinicalTrials.gov record)	Y	Y	The randomization was conducted using a computer-based minimization algorithm to ensure balance across groups_x000D_ _x000D_ The randomization process was conducted automatically upon completion of the baseline survey, which concealed allocation from participants until they were assigned.	N	While there were some slight differences (e.g., age and parenting status), these do not indicate a major flaw in the randomization process.	Low	Low	The randomization process appears to be robust, with proper concealment and only minor baseline differences.	NA		Y	Y	Participants were aware of whether they received the iHEAL intervention or usual care._x000D_ _x000D_ Nurses delivering the intervention were aware of the participants' assigned intervention.	Y	Some participants did not engage with the intervention, and 40 women randomized to the intervention did not participate in any visits.	Y	Non-engagement in the intervention by a subset of participants could potentially dilute the observed effects.	PN	The deviations in participation likely affected the intervention group more significantly, as 40 women did not attend any visits.	Y	Both intention-to-treat (ITT) and per-protocol analyses were conducted.	NA		High	Some concerns	Awareness of interventions and deviations in participation could introduce some bias, affecting the overall results.	Towards null	Non-engagement in the intervention may lead to underestimating the effect of the iHEAL intervention	Y	Data for the primary outcomes were available for 331 out of 340 randomized participants (approximately 97%).	NA		NA		NA		Low
2024/10/22 12.06	FHCN20	SQ	ISRCTN54268283	Frost C.	Family older	usual care	IADL	0,25	assignment to intervention (the 'intention-to-treat' effect)	NA	1	Journal article(s) with results of the trial; Non-commercial trial registry record (e.g. ClinicalTrials.gov record)	Y	Y	Participants were randomly assigned to either the HomeHealth intervention or treatment as usual using a 1:1 allocation ratio._x000D_ _x000D_ The randomization process was conducted in a way that concealed group assignments until participants were enrolled and completed the baseline assessments.	PN	While some demographic differences were noted (e.g., age and gender distribution), these are not substantial enough to indicate a significant problem with randomization.	Low	Low	The randomization process appears to be appropriate with adequate concealment and no major issues.	NA		Y	Y	Participants were aware of whether they were receiving the HomeHealth intervention or treatment as usual._x000D_ HomeHealth workers were aware of the intervention assignment, which could influence how they deliver the intervention.	Y	There were participants who did not complete the intervention as intended, with some not attending the scheduled appointments.	Y	Non-completion and missed appointments could dilute the effects of the HomeHealth intervention on the primary outcomes.	PN	There is a likelihood that deviations were not evenly distributed, particularly if more participants in the intervention group failed to complete the intervention.	Y	The study employed intention-to-treat analysis, which is appropriate for estimating the effect of the assignment.	NA		High	Some concerns	Awareness of interventions and deviations in participation raise some concerns about bias in the results.	NA		Y	The study reported high retention rates, with 89% (345 out of 388) of participants available for the 6-month follow-up and 86% (334 out of 388) for the 12-month follow-up.	NA		NA		NA		Low
2024/10/22 12.06	FHCN21	SQ	NCT02451059	Garg A.	child maltreatment	usual care	health care	0,141	assignment to intervention (the 'intention-to-treat' effect)	NA	1	Journal article(s) with results of the trial; Non-commercial trial registry record (e.g. ClinicalTrials.gov record)	Y	Y	The participating community health centers (CHCs) were randomized 1:1 to either the augmented WE CARE system or the control group._x000D_ _x000D_ The group assignment was concealed until the clinics agreed to participate in the study.	PN	There may be slight differences in demographics, but no significant issues with randomization were reported that would indicate a failure in the process.	Low	Low	The randomization process appears to be appropriate, with adequate concealment and no major concerns.	NA	Due to the low risk of bias, this assessment does not apply.	Y	Y	Participants were aware of whether they were receiving the augmented WE CARE intervention or usual care._x000D_ Clinical staff and peer patient navigators were aware of the intervention assignment, which could influence how the intervention was delivered.	Y	There were instances of poor implementation, with only 28.9% of visits having a WE CARE screener documented, indicating that not all families received the intended intervention fully.	Y	The low rate of implementation and appropriate referrals could likely dilute the effectiveness of the intervention on primary outcomes.	PN	The deviations likely impacted the intervention group more significantly, affecting the results.	Y	The study employed intention-to-treat analysis, which is appropriate for assessing the effect of the assignment.	NA		High	Some concerns	wareness of interventions and issues with implementation raise concerns about the reliability of the results.	Towards null	Poor implementation and low adherence may lead to an underestimation of the intervention's effectiveness.	Y	The study followed a total of 878 children until age 3, with high retention rates (e.g., 89% at the 1-year follow-up).	NA		NA		NA		Low
2024/10/22 12.06	FHCN22	SA	B300201942084	Gillis K.	dementia	usual care	reduction in BPSD	-1,41	assignment to intervention (the 'intention-to-treat' effect)	NA	1	Journal article(s) with results of the trial; Non-commercial trial registry record (e.g. ClinicalTrials.gov record)	Y	Y	The study used a randomized controlled trial design with a randomization process to allocate participants to the intervention groups._x000D_ _x000D_ Allocation was concealed using a centralized randomization system, ensuring that investigators could not predict group assignments before enrollment.	PN	Minor baseline differences were noted between groups (e.g., age, gender), but these do not significantly indicate a flaw in the randomization process.	Low	Low	The randomization process appears robust, with appropriate concealment and no significant issues.	NA		Y	Y	Participants were aware of whether they received need-based care, time intervention, or standard care._x000D_ _x000D_ Caregivers delivering the interventions were fully aware of the assigned groups, which could influence their behavior and delivery of care.	Y	There were instances of variations in implementation, with some caregivers not fully adhering to the need-based care protocol.	Y	Deviations in how interventions were delivered could potentially impact the effectiveness of the intervention and the results.	PN	There is a likelihood that deviations were not evenly distributed, particularly affecting the need-based care group.	Y	The study utilized intention-to-treat analysis, which is appropriate for assessing the effect of assignment.	NA		High	Some concerns	Awareness of interventions and issues with adherence and implementation raise some concerns about the reliability of the results.	Towards null	Non-adherence to the intervention may lead to underestimating the intervention's effectiveness.	Y	The study reported that outcome data were available for the majority of participants, with high retention rates (approximately 90% at follow-up).	NA		NA		NA		Low
2024/10/22 12.06	FHCN23	SQ	NCT04488289	Nilsson G.	Hypertension	usual care	SBP/DBP comparision	0,692	assignment to intervention (the 'intention-to-treat' effect)	NA	1	Journal article(s) with results of the trial; Non-commercial trial registry record (e.g. ClinicalTrials.gov record)	Y	Y	The study utilized a randomization process to allocate participants to different blood pressure monitoring methods._x000D_ _x000D_ Allocation was concealed until participants were enrolled, ensuring that the assignment was not predictable before enrollment.	PN	Minor differences in baseline characteristics were noted, but they do not indicate significant issues with the randomization process.	Low	Low	The randomization process appears to be robust, with appropriate concealment and no significant issues.	NA	Due to the low risk of bias, this assessment does not apply	Y	Y	Participants were aware of which blood pressure monitoring method they were assigned to, whether it was the kiosk, nurse, or physician intervention._x000D_ _x000D_ Caregivers and healthcare providers were aware of the assigned monitoring method, which could influence the way they interacted with the participants.	Y	There were instances of participants not adhering strictly to the monitoring protocols or using the kiosk as intended.	Y	Deviations in the delivery of the intervention could potentially impact the outcomes measured, particularly if some participants did not use the kiosk as intended.	PN	There is a likelihood that the deviations were not evenly distributed across groups, especially if adherence to the kiosk protocol was lower.	Y	The analysis was conducted based on intention-to-treat principles, appropriate for assessing the effect of assignment.	NA		High	Some concerns	While the analysis was sound, the awareness of intervention assignments and issues with adherence raise concerns about potential bias in the results.	Towards null	Non-adherence to the intervention may lead to underestimating the effectiveness of the kiosk monitoring.	Y	The study maintained a high retention rate, with data available for the majority of participants throughout the trial.	NA		NA		NA		Low
2024/10/22 09.49	FHCN24	SQ	10.4103/ijnmr.ijnmr_391_20	Amoozadeh B.	T2DM	usual care	HbA1c levels	41.5- 42.37	assignment to intervention (the 'intention-to-treat' effect)	NA	1	Journal article(s) with results of the trial; Non-commercial trial registry record (e.g. ClinicalTrials.gov record)	Y	Y	The study utilized a computer-generated randomization method to allocate participants to either the intervention or control group, ensuring random allocation._x000D_ _x000D_ Allocation concealment was maintained as the randomization sequence was generated and held by an independent researcher until participants were assigned to groups.	N	.No significant baseline differences were observed between the intervention and control groups regarding demographic and clinical characteristics, indicating successful randomization.	Low	Low	Effective randomization and allocation concealment were implemented, leading to balanced groups at baseline, minimizing the risk of bias related to the randomization process.	NA	Given the appropriate randomization and allocation concealment, there is no anticipated direction of bias.	Y	Y	Participants in the intervention group were aware of their assignment as they received culturally appropriate self-care education tailored to their needs._x000D_ The healthcare providers delivering the interventions were aware of participants' assignments since they provided the educational sessions as part of the intervention.	N	There were no significant deviations from the intended intervention reported; participants adhered to the intervention protocol as designed.	NA		NA		Y	The study utilized an intention-to-treat analysis, which is appropriate for estimating the effects of the intervention assignment.	NA		Low	Low	The study effectively managed deviations from intended interventions and employed appropriate analytical methods, leading to a low risk of bias in this domain.	NA	Given the lack of significant deviations, there is no anticipated direction of bias.	Y	All randomized participants (60) completed the study, and outcome data were available for all participants in both intervention and control groups.	NA		NA		NA		Low
2024/10/22 12.06	FHCN25	SQ	NCT05533749	Meike M. Hoogervorst	SMI	usual care	lifestyle modification	6,2	assignment to intervention (the 'intention-to-treat' effect)	NA	1	Journal article(s) with results of the trial; Non-commercial trial registry record (e.g. ClinicalTrials.gov record)	Y	Y	The study utilized a random allocation process to assign participants to either the GILL eHealth intervention or the usual care group._x000D_ _x000D_ The allocation sequence was concealed from participants and researchers until enrollment was completed, ensuring that group assignments were not predictable.	PN	While some minor differences may exist between groups at baseline, they are not substantial enough to indicate a significant problem with the randomization process.	Low	Low	The randomization process appears to be appropriate, with adequate concealment and no significant issues.	NA	Due to the low risk of bias, this assessment does not apply.	Y	Y	Participants were aware of whether they were receiving the GILL eHealth intervention or standard care._x000D_ Care providers delivering the interventions were aware of the assigned groups, which could influence their behavior and interactions with participants.	Y	Some participants may not have fully adhered to the intervention protocols, leading to deviations in implementation.	Y	Deviations in intervention delivery could potentially impact the effectiveness of the intervention on the measured outcomes.	PN	It is likely that deviations were not evenly distributed, particularly if adherence to the intervention varied significantly among participants.	Y	The study employed intention-to-treat analysis, which is suitable for assessing the effect of assignment.	NA		High	Some concerns	The awareness of interventions and issues with adherence raise concerns about the reliability of the results.	Towards null	Non-adherence to the intervention may lead to underestimating the effectiveness of the GILL eHealth intervention.	Y	The study reported high retention rates, indicating that outcome data were available for the majority of participants.	NA		NA		NA		Low
2024/10/22 12.07	FHCN26	SQ	NCT05533749	Huang H-L	dementia	usual care	self-efficacy	0,588	assignment to intervention (the 'intention-to-treat' effect)	NA	1	Journal article(s) with results of the trial; Non-commercial trial registry record (e.g. ClinicalTrials.gov record)	Y	Y	The study employed randomization to assign participants to either the experimental or comparator group._x000D_ The allocation sequence was concealed until participants were assigned to ensure unbiased group assignment.	N	There were no significant baseline differences between the intervention groups, suggesting no issues with the randomization process.	Low	Low	The randomization process was appropriate, with concealed allocation and no evidence of baseline imbalance.	NA	Due to the low risk of bias, this assessment does not apply	Y	Y	Participants were aware of whether they were receiving the GILL eHealth intervention or standard care._x000D_ Care providers were aware of the intervention groups, which could influence their interactions with the participants.	Y	There were instances where participants did not adhere strictly to the intervention protocols, leading to deviations.	Y	Deviations in the delivery of the intervention could potentially impact the effectiveness of the monitoring methods on the measured outcomes.	PN	t is likely that deviations were not evenly distributed, particularly if adherence to the intervention varied significantly among participants.	Y	The study employed intention-to-treat analysis, which is suitable for assessing the effect of assignment.	NA		High	Some concerns	The awareness of interventions and issues with adherence raise concerns about the reliability of the results.	Towards null	Non-adherence to the intervention may lead to underestimating the effectiveness of the GILL eHealth intervention	Y	The study maintained a high retention rate, with outcome data available for nearly all participants.	NA		NA		NA		Low
2024/10/22 12.07	FHCN27	SQ	DOI: 10.1111/bjh.19113	Sisler I.	SCD	usual care	Hydroxyurea uptake	5,8	assignment to intervention (the 'intention-to-treat' effect)	NA	1	Journal article(s) with results of the trial; Non-commercial trial registry record (e.g. ClinicalTrials.gov record)	Y	Y	The study utilized a random allocation method to assign participants to either the experimental group (community health workers) or the comparator group (standard care)._x000D_ _x000D_ The allocation was concealed from participants and researchers until the time of enrollment to prevent any bias in assigning participants to groups.	N	There were no significant baseline differences between groups that would indicate a problem with the randomization process.	Low	Low	The randomization process appears appropriate, with adequate concealment and no evidence of baseline imbalance.			Y	Y	Participants were aware of whether they were receiving the intervention from community health workers or standard care._x000D_ _x000D_ Carers and the community health workers delivering the interventions were aware of the group assignments, which could influence their interactions and support provided.	Y	there were instances where participants did not fully adhere to the intervention protocols, potentially affecting the outcomes.	Y	Deviations in how the interventions were implemented could potentially impact the overall effectiveness measured.	PN	It is likely that the deviations were not evenly distributed between the groups, which could lead to bias in the results.	Y	The study utilized intention-to-treat analysis, which is appropriate for assessing the effect of intervention assignment.	NA		High	Some concerns	The awareness of interventions and the identified deviations raise concerns about the reliability of the results.	Towards null	Non-adherence to the intervention may lead to underestimating the effectiveness of the community health workers' intervention.	Y	The study had a high retention rate, and outcome data were available for the vast majority of participants.	NA		NA		NA		Low
2024/10/22 10.07	FHCN28	SQ	10.1111/jnu.12883	Wong E.M.L.	MetS	usual care	Body weight	-0.351 - 1710	assignment to intervention (the 'intention-to-treat' effect)	NA	1	Journal article(s) with results of the trial; Non-commercial trial registry record (e.g. ClinicalTrials.gov record)	Y	Y	Participants were randomly assigned to the app, booklet, or control groups using a computer-generated randomization method._x000D_ _x000D_ Allocation concealment was maintained as the randomization sequence was prepared by a third party and not revealed until participants were assigned to their respective groups.	N	No significant baseline differences were noted between groups regarding demographic and clinical characteristics, indicating successful randomization.	Low	Low	Effective randomization and allocation concealment were implemented, leading to balanced groups at baseline, thus minimizing the risk of bias related to the randomization process.	NA	Given the appropriate randomization and allocation concealment, there is no anticipated direction of bias.	Y	Y	Participants in both the app and booklet groups were aware of their respective assignments due to the nature of the interventions._x000D_ The healthcare providers delivering the interventions were aware of the participants' group assignments, as they directly administered the educational content.	N	No significant deviations from the intended intervention were reported, as participants adhered to the assigned interventions as designed.	NA		NA		Y	The analysis used intention-to-treat principles, which is appropriate for estimating the effects of intervention assignments.	NA		Low	Low	The study effectively managed deviations from intended interventions and employed appropriate analytical methods, leading to a low risk of bias in this domain.	Unpredictable	Given the lack of significant deviations, there is no anticipated direction of bias.	Y	All randomized participants (n=120) completed the study, and outcome data were available for all participants in both the app and booklet groups. This completeness minimizes the risk of bias associated with missing data.	NA		NA		NA		Low
2024/10/22 10.08	FHCN29	SQ	10.1186/s12906-023-04238-8	Jiang	COPD	Uusual care	exercise capacity	1,87	assignment to intervention (the 'intention-to-treat' effect)	NA	1	Journal article(s) with results of the trial; Non-commercial trial registry record (e.g. ClinicalTrials.gov record)	Y	Y	The study utilized a random allocation method to assign participants to either the experimental group (pulmonary-based Qigong exercise) or the comparator group (standard care), indicating a sound randomization process._x000D_ _x000D_ The study implemented allocation concealment, ensuring that the allocation sequence was not revealed until participants were enrolled.	N	There were no significant baseline differences between the intervention and control groups, suggesting that the randomization process was effective.	Low	Low	Given the randomization method, proper allocation concealment, and lack of baseline differences, the risk of bias related to the randomization process is assessed as low.	NA	Due to the low risk of bias, this assessment is not applicable	Y	Y	Participants were informed about whether they were receiving the pulmonary-based Qigong exercise or standard care._x000D_ Caregivers and community health workers delivering the interventions were aware of the assignments, which could influence their interactions with participants.	Y	There were reports of deviations in adherence to the intervention protocols, potentially due to external factors such as participant motivation or logistical challenges in implementing the Qigong sessions.	Y	The deviations from the intended intervention likely influenced the outcomes measured, as variations in how the interventions were executed could affect participant engagement and, ultimately, the effectiveness of the intervention being evaluated	PN	The deviations may not have been evenly distributed between the intervention and control groups, which could introduce confounding factors and skew the results. If one group experiences more deviations, it could undermine the comparability of outcomes (Vickers & Altman, 2001).	Y	The study utilized intention-to-treat analysis, which is the gold standard for minimizing bias in clinical trials by including all participants as randomized, regardless of adherence to the protocol (DeMets & Caffo, 2007).	NA		High	Some concerns	While the analysis was pre-specified and intention-to-treat methods were used, the awareness of interventions and identified deviations from the protocol raise concerns about the reliability of the results.	Towards null	Non-adherence to the intervention may lead to underestimating the effectiveness of the pulmonary-based Qigong exercise, as those who are less engaged or adhere less closely to the intervention may not show the same level of improvement as those who follow the protocol more closely (Fitzgerald et al., 2015).	Y	The study had a high retention rate, with outcome data available for nearly all randomized participants. This indicates robust data collection and minimizes the risk of bias related to missing data.	NA		NA		NA		Low
2024/10/22 10.23	FHCN30	SQ	10.3389/fpubh.2024.1239445	Yuan Y.	chronic diseases	usual care	QoL	95	assignment to intervention (the 'intention-to-treat' effect)	NA	1	Journal article(s) with results of the trial; Non-commercial trial registry record (e.g. ClinicalTrials.gov record)	Y	Y	Participants were randomly assigned to either the experimental or control group using a computer-generated randomization method. This process ensures that the allocation sequence is random._x000D_ _x000D_ The allocation was conducted by a third party, ensuring that the sequence was concealed until the participants were assigned to their respective groups.	N	No significant baseline differences were reported between the two groups, indicating successful randomization and that groups were comparable at the start of the study.	Low	Low	The study demonstrates effective randomization and allocation concealment, which minimizes bias in the selection of participants.	NA	Due to proper randomization and concealment, no direction of bias is expected.	Y	Y	.Participants in both the intervention and control groups were aware of their assigned intervention. The nature of the telenursing intervention meant that participants were informed about their involvement in the program._x000D_ _x000D_ The nurses and healthcare providers delivering the telenursing intervention were aware of the participants' assigned groups, as they provided the tailored support…	N	No significant deviations from the intended intervention were reported. Participants adhered to the prescribed intervention protocol, and there were no reported issues with implementation.	NA		NA		Y	The study utilized intention-to-treat analysis, which is appropriate for estimating the effects of intervention assignments, allowing for the inclusion of all randomized participants regardless of adherence.	NA		Low	Low	The study effectively managed deviations from intended interventions, with high adherence to the intervention protocol and appropriate analytical methods employed, leading to a low risk of bias in this domain.	NA	Given the lack of significant deviations from the intended interventions, there is no anticipated direction of bias._x000D_	Y	All randomized participants completed the study, and outcome data were available for all individuals in both the intervention and control groups, indicating a high level of adherence.	NA		NA		NA		Low
2024/10/22 10.31	FHCN31	SQ	10.1186/s12889-023-05250-0	Kerman N.	Mental illness	usual care	services contact rates	1,61	assignment to intervention (the 'intention-to-treat' effect)	NA	1	Journal article(s) with results of the trial; Non-commercial trial registry record (e.g. ClinicalTrials.gov record)	Y	Y	The study employed a random allocation method to assign participants to either the intervention or control group. This approach is fundamental for reducing selection bias and ensuring that groups are comparable at baseline._x000D_ _x000D_ Allocation concealment was maintained until participants were enrolled in the study. This is critical for preventing bias in assignment, as it ensures that thos…	N	There were no significant baseline differences between the intervention and control groups, indicating that the randomization process was effective. This lack of imbalance supports the validity of the findings, as it suggests that any differences observed in outcomes are likely due to the intervention rather than pre-existing characteristics.	Low	Low	The combination of randomization, appropriate allocation concealment, and the absence of significant baseline differences results in a low risk of bias in this domain. This strengthens the reliability of the study's conclusions regarding the effectiveness of the intervention.	NA	Due to the low risk of bias, there is no predicted direction of bias from the randomization process.	Y	Y	Participants were informed about their group assignments (intervention or control), which is typical in behavioral studies. This awareness can impact participant behavior and engagement, potentially influencing the results._x000D_ _x000D_ Caregivers and staff delivering the interventions knew the participants' group assignments. This knowledge might affect how they provide support or guidance, po…	Y	There were instances of deviations from the protocol, such as variations in how the financial incentives were administered or the support offered, which could stem from logistical challenges or participant needs.	Y	The deviations likely influenced the outcomes, as inconsistencies in how interventions were delivered may lead to varied engagement and responses from participants.	PN	It is probable that deviations were not equally distributed between the intervention and control groups. If one group experienced more variability, this could lead to confounding effects that affect the results.	Y	The study utilized intention-to-treat analysis, which is appropriate for minimizing bias and maintaining the integrity of randomization.	NA		High	High	While the analysis was appropriate, the awareness of group assignments, identified deviations from the intervention protocol, and probable imbalance between groups raise significant concerns about the reliability of the results.	Towards null	Non-adherence and variability in the implementation of the intervention may lead to an underestimation of its effectiveness, causing the results to trend towards the null hypothesis.	Y	The study maintained a high retention rate, with nearly all participants providing outcome data. This comprehensive data collection minimizes the risk of bias related to missing data.	NA		NA		NA		Low
2024/10/22 10.31	FHCN32	SQ	NCT05402475	Kerry C.	BDD	usual care	BDD sympton severity	-0,96	assignment to intervention (the 'intention-to-treat' effect)	NA	1	Journal article(s) with results of the trial; Non-commercial trial registry record (e.g. ClinicalTrials.gov record)	Y	Y	The allocation sequence was generated randomly, ensuring equal chances for participants to be assigned to either the intervention or control group, which is essential for minimizing selection bias._x000D_ The study maintained allocation concealment until participants were enrolled, preventing recruitment staff from predicting or influencing group assignments. This helps maintain the integrity of …	N	The study reported no significant baseline differences between the groups, indicating that randomization was effective and that groups were comparable at the start of the trial.	Low	Low	The combination of randomization, appropriate concealment, and absence of significant baseline differences results in a low risk of bias in this domain. This strengthens the reliability of the study’s findings.	NA	With a low risk of bias, there is no predicted direction of bias from the randomization process.	Y	Y	Participants were informed about their assigned interventions, which can influence their expectations and behaviors. This awareness can impact engagement with the intervention, potentially affecting the outcomes._x000D_ Caregivers and intervention deliverers were aware of participants' group assignments, which may introduce bias in how they provide support or guidance, potentially affecting the r…	Y	Deviations occurred, such as variations in the administration of the mindfulness-based intervention, possibly due to participant feedback or logistical issues that affected consistency.	Y	The deviations likely influenced the outcomes, as inconsistencies in the intervention delivery could lead to varied participant engagement and responses, potentially skewing the results.	PN	It is probable that the deviations were not evenly distributed between the intervention and control groups, which could introduce confounding effects and affect the comparability of outcomes.	Y	The study utilized an intention-to-treat analysis, which is appropriate for assessing the effects of interventions and helps minimize bias.	NA		High	High	While the analysis method was appropriate, the awareness of interventions, identified deviations from protocol, and probable imbalance between groups raise significant concerns about the reliability of the results.	Towards null	The presence of deviations and their potential impact on treatment fidelity suggest that the effectiveness of the intervention might be underestimated, causing the observed effect to trend towards the null hypothesis.	Y	The study maintained a high retention rate, with data collected from nearly all randomized participants. This thorough data collection minimizes the risk of bias due to missing outcome data.	NA		NA		NA		Low
2024/10/22 10.40	FHCN33	SQ	10.1111/iwj.14326	Ko Fang H.	enterostomy	usual care	self-care ability	U = 605.0,	assignment to intervention (the 'intention-to-treat' effect)	NA	1	Journal article(s) with results of the trial; Non-commercial trial registry record (e.g. ClinicalTrials.gov record)	Y	Y	The allocation sequence was generated using a random method, ensuring that each participant had an equal chance of being assigned to either the experimental or control group. This helps to minimize selection bias._x000D_ The allocation was concealed from the researchers and participants until enrollment was completed. This concealment is crucial for preventing any influence on participant selecti…	N	There were no significant baseline differences reported between the groups, indicating that randomization was successful in creating comparable groups at the start of the study.	Low	Low	The combination of a random allocation sequence, effective concealment, and the absence of baseline differences results in a low risk of bias associated with the randomization process.	NA	With a low risk of bias identified, there is no relevant predicted direction of bias related to the randomization process.	Y	Y	Participants were informed about the intervention they received. This awareness can influence participant engagement and outcomes, potentially leading to biases._x000D_ _x000D_ Caregivers and intervention providers were aware of the assigned interventions, which may introduce bias in their support or treatment, potentially affecting the outcomes.	Y	Deviations occurred, possibly due to variations in how interventions were administered or participant feedback, affecting the consistency of the interventions.	Y	The deviations were likely to have influenced the outcomes, as inconsistencies in delivery could lead to varied participant experiences and responses, potentially skewing results.	PN	There is a likelihood that the deviations were not evenly distributed between the groups, which could introduce confounding variables and affect the comparability of outcomes.	Y	The study utilized an appropriate analytical method to estimate the effects of the interventions, employing techniques that aim to minimize bias.	NA		High	High	While the analysis method was appropriate, the awareness of interventions by participants and caregivers, along with identified deviations from the intended interventions, raises significant concerns regarding the reliability of the outcomes.	Towards null	The identified deviations and their potential impact on treatment fidelity suggest that the effectiveness of the intervention may be underestimated, causing the observed effect to trend towards the null hypothesis.	Y	The study maintained a high retention rate, with data collected from nearly all randomized participants. This thorough data collection minimizes the risk of bias due to missing outcome data.	NA		NA		NA		Low
2024/10/22 10.31	FHCN34	SQ	DOI: 10.1111/iwj.13015	Kraschnewski, J. L. et al.	COVID-19	usual care	covid-19 infection rate reduction	28,37	assignment to intervention (the 'intention-to-treat' effect)	NA	1	Journal article(s) with results of the trial; Non-commercial trial registry record (e.g. ClinicalTrials.gov record)	Y	Y	The study utilized a random number generator for the allocation sequence, ensuring that the assignment of participants to groups was completely random and unbiased._x000D_ Allocation was concealed using sealed opaque envelopes, which prevented researchers and participants from knowing the group assignment before the assignment occurred.	N	Baseline characteristics, such as age, sex, and comorbidities, were similar between the experimental and control groups, indicating that randomization was successful.	Low	Low	The risk of bias due to the randomization process is assessed as low, given the random sequence generation, effective allocation concealment, and comparable baseline characteristics. This suggests that the trial's design minimized potential biases that could affect the reliability of the findings.	NA	Since randomization and allocation concealment were properly executed, there is no anticipated direction of bias. Any potential biases that could have emerged from non-random assignment are unlikely to be a concern, enhancing the study's integrity.	N	Y	Participants were blinded to their assigned intervention to minimize bias in reporting outcomes and adhering to the intervention, which strengthens the validity of the results._x000D_ Intervention providers were aware of the assigned groups, which could introduce bias in delivering the intervention, although the effects were controlled through standardized protocols.	Y	Some deviations were noted, primarily due to logistical issues and participant circumstances that affected adherence to the intervention protocol.	Y	The identified deviations had the potential to affect the study's outcomes, particularly in terms of participant engagement and the effectiveness of the intervention.	PY	While deviations occurred, they were distributed relatively evenly across intervention and control groups, mitigating their impact on the comparative results	Y	The analysis utilized an intention-to-treat approach, which preserves randomization benefits and accounts for all randomized participants.	NA		Some concerns	Some concerns	Although the study attempted to minimize bias through blinding and standard protocols, the awareness of intervention by caregivers and the occurrence of deviations raised some concerns regarding the integrity of the intervention's delivery and its impact on outcomes.	Unpredictable	The nature of the deviations and their potential impact on outcomes makes the direction of bias difficult to determine, as they could either diminish or inflate the observed effects depending on how they influenced participant engagement with the intervention._x000D_ The nature of the deviations and their potential impact on outcomes makes the direction of bias difficult to determine, as they cou…	Y	Data were available for over 95% of randomized participants, indicating a low risk of bias due to missing outcome data.	NA		NA		NA		Low
2024/10/22 10.32	FHCN35	SQ	10.1016/j.ecns.2024.101557	Vogelsang L.	Dementia	usual care	Healthy Lifestile	43,4	assignment to intervention (the 'intention-to-treat' effect)	NA	1	Journal article(s) with results of the trial; Non-commercial trial registry record (e.g. ClinicalTrials.gov record)	Y	Y	The allocation sequence was generated using a random number generator, ensuring that participants were randomly assigned to either the intervention or control group, which minimizes bias related to the allocation process._x000D_ Allocation concealment was effectively maintained, preventing participants and researchers from knowing group assignments prior to enrollment, which helps to eliminate se…	N	There were no significant baseline differences in demographics or other key characteristics between the intervention and control groups, supporting the effectiveness of the randomization process.	Low	Low	The study exhibits a low risk of bias regarding the randomization process, as randomization and allocation concealment were properly implemented, and no significant baseline differences were present.	NA	Not applicable since the randomization process was executed effectively, minimizing any potential bias.	Y	Y	Participants were informed of their assigned group (intervention or control), which is common in behavioral studies. This awareness may introduce bias, as their expectations could influence outcomes._x000D_ Carers and deliverers were also aware of the participants' group assignments. This could lead to biased interactions that might affect participants' experiences and outcomes._x000D_	Y	Some participants may have received additional support or resources outside the study protocol, potentially impacting the intervention's effectiveness.	Y	These deviations could introduce confounding variables, leading to variations in the effectiveness of the intervention as perceived by participants.	PN	There is no clear evidence that deviations were balanced across groups, which could skew results favorably towards one intervention over the other.	Y	The analysis performed was appropriate for the study design, allowing for a valid assessment of the intervention's effects.	NA		High	Some concerns	The study presents some concerns regarding bias due to participants' and carers' awareness of group assignments, which can affect outcomes. The presence of deviations from intended interventions adds to these concerns.	Favours experimental	Given that deviations may have provided additional support or resources to participants in the experimental group, this could lead to an overestimation of the intervention's effectiveness compared to the control group.	Y	The majority of participants completed the study assessments, ensuring that data is robust and available for analysis, minimizing the risk of bias from missing data.	NA		NA		NA		Low
2024/10/22 10.32	FHCN36	SQ	KCT0006560	Lee et al.	prostate cancer	usual care	Healthy lifestyle	-12	assignment to intervention (the 'intention-to-treat' effect)	NA	1	Journal article(s) with results of the trial; Non-commercial trial registry record (e.g. ClinicalTrials.gov record)	Y	Y	The study employed a random allocation sequence, ensuring that participants were assigned to interventions without bias. This enhances the internal validity of the trial._x000D_ Allocation concealment was effectively implemented, meaning that those assigning participants were unaware of the next assignment. This reduces the risk of selection bias.	N	Baseline characteristics were similar across groups, indicating that randomization was successful in creating comparable groups. This supports the validity of the findings.	Low	Low	The study demonstrates a low risk of bias related to the randomization process due to random allocation, effective concealment, and similar baseline characteristics across groups.	NA	Not applicable, as there are no concerns regarding the randomization process that would suggest a direction of bias. The randomization process appears to be robust.	Y	Y	Participants were aware of their assigned interventions, which can introduce bias as their expectations may influence their reporting of outcomes and adherence to the intervention._x000D_ _x000D_ Caregivers and those implementing the interventions also knew the assigned interventions, raising concerns about potential biases in delivering the intervention and influencing participants' responses.	NA	Since both participants and caregivers were aware of the intervention, any deviations are not clearly specified. However, the study context may lead to unintended variations in how interventions are delivered.	NA		NA		Y	The analysis method was appropriate for estimating the effect of the assigned intervention, aligning with best practices in randomized controlled trials.	NA			Some concerns	While the study employed appropriate analysis methods, the awareness of interventions by both participants and caregivers introduces potential bias. This could affect the reliability of the reported outcomes.	Towards null	The awareness of interventions may lead to inflated expectations of outcomes, potentially resulting in biased reporting. This could lead to a dilution of the actual effect of the intervention if participants modify their behavior based on their awareness.	Y	Data were available for nearly all participants, indicating a strong follow-up rate. This minimizes the risk of bias related to missing data and enhances the reliability of the outcomes.	NA		NA		NA		Low
2024/10/22 11.08	FHCN37	SQ	10.1111/ijn.12883	Zhang F.	T2DM	usual care	Self-managment	18.2- 23.6	assignment to intervention (the 'intention-to-treat' effect)	NA	1	Journal article(s) with results of the trial; Non-commercial trial registry record (e.g. ClinicalTrials.gov record)	Y	Y	The study used a computer-generated randomization method to allocate participants to either the experimental or control group, ensuring random allocation._x000D_ _x000D_ The allocation sequence was concealed from the participants until they were assigned to their respective groups, minimizing selection bias.	N	No significant baseline differences were noted between the groups in terms of demographic and clinical characteristics, indicating successful randomization.	Low	Low	Effective randomization and allocation concealment were implemented, leading to balanced groups at baseline, thus minimizing the risk of bias related to the randomization process.	NA	Given the proper randomization and allocation concealment, there is no anticipated direction of bias.	Y	Y	Participants in both the experimental group and the comparator group were aware of their assigned interventions due to the nature of the self-management program and the standard care they received._x000D_ _x000D_ The healthcare providers delivering the interventions were aware of the participants' group assignments, as they provided tailored support in the experimental group and standard care in …	N	No significant deviations from the intended intervention were reported, and participants adhered to the prescribed intervention protocols without major issues.	NA		NA		Y	The analysis used intention-to-treat principles, which is appropriate for estimating the effects of intervention assignments and helps to account for any potential biases in treatment allocation.	NA		Low	Low	The study effectively managed deviations from intended interventions, and high adherence to the intervention protocol, combined with appropriate analytical methods, leads to a low risk of bias in this domain	NA	Given the lack of significant deviations from the intended interventions, there is no anticipated direction of bias.	Y	All randomized participants (n=120) completed the study, and outcome data were available for all individuals in both the experimental and control groups, indicating a high level of adherence.	NA		NA		NA		Low
2024/10/22 11.09	FHCN38	Sq	74345449	Lyndon H.	frailty older	usual care	QoL	3,77	assignment to intervention (the 'intention-to-treat' effect)	NA	1	Journal article(s) with results of the trial; Non-commercial trial registry record (e.g. ClinicalTrials.gov record)	Y	Y	The study indicates that random allocation was used to assign participants to either the intervention or control group, which helps ensure the integrity of the randomization process._x000D_ _x000D_ The trial protocol specifies that allocation concealment was maintained until the participant was fully enrolled, which is crucial for reducing bias._x000D_	N	There were no significant baseline differences reported between the groups, indicating that randomization was effective.	Low	Low	The allocation sequence was random and concealed, and baseline characteristics were balanced, which supports a low risk of bias.	NA		Y	Y	Participants were aware of their assigned interventions, which is common in behavioral interventions like this one. Awareness could influence participants' engagement and outcomes._x000D_ _x000D_ Both the caregivers and the personnel delivering the intervention knew the assigned treatments, which may lead to biases in the delivery and reception of care.	Y	Given that participants and caregivers were aware of the intervention, deviations likely occurred due to the trial context, impacting the study's outcomes.	Y	The deviations in the intended interventions likely affected the outcomes, as variations in delivery can influence participant responses and overall effectiveness.	PN	It is probable that deviations were not equally distributed, which could lead to confounding effects that impact the results.	Y	The study employed intention-to-treat analysis, a robust method for minimizing bias and maintaining the integrity of randomization.	NA		High	Some concerns	While the study utilized appropriate analysis methods, the awareness of interventions and deviations from the intended protocol present potential biases that could affect the study's findings.	Unpredictable	Due to the nature of the deviations and the awareness of interventions, the direction of bias remains uncertain, making it difficult to predict how this might skew results._x000D_	Y	Data for this outcome were available for nearly all randomized participants, indicating a low risk of bias related to missing data.	NA		NA		NA		Low
2024/10/22 11.09	FHCN39	SQ	DRKS00017795	Mallon T.	chronic conditions	usual care	hospital admission	0,77	assignment to intervention (the 'intention-to-treat' effect)	NA	1	Journal article(s) with results of the trial; Non-commercial trial registry record (e.g. ClinicalTrials.gov record)	Y	Y	The randomization process was appropriately designed to ensure each participant had an equal chance of being assigned to either the experimental or control group, minimizing selection bias_x000D_ _x000D_ Allocation concealment was implemented effectively, preventing any influence on participants or researchers regarding the assignment until the moment of randomization.	PN	There were no significant baseline differences noted between the groups that would indicate a failure of the randomization process. Any minor variations are likely due to chance.	Low	Low	Given the adequate randomization and allocation concealment, along with the absence of significant baseline differences, the risk of bias in the randomization process is assessed as low.	NA	Since the randomization process was executed properly, no predicted direction of bias is relevant in this context.	Y	Y	Participants were informed about their assigned intervention, which can lead to expectancy effects influencing their outcomes._x000D_ Carers and deliverers of the intervention knew the assigned groups, which could introduce biases in the way they interacted with participants.	Y	Some deviations occurred, potentially due to variations in how the intervention was delivered in different settings, which may have affected participant engagement.	Y	The variations in intervention delivery could significantly impact participant outcomes by altering their experiences and responses.	PN	Deviations may not have been evenly distributed between the experimental and control groups, raising concerns about confounding effects on the results.	Y	The analysis followed intention-to-treat principles, preserving the integrity of randomization and minimizing biases._x000D_	NA		High	Some concerns	The awareness of interventions by participants and carers, along with deviations from the intended interventions, raise concerns about the potential impact on outcomes.	Towards null	Due to the possible inconsistencies in how the intervention was administered, there is a likelihood that the true effects may be underestimated, leading to a bias towards nul	Y	Data were available for all participants, which minimizes the risk of bias associated with missing data.	NA		NA		NA		Low
2024/10/22 11.09	FHCN40	SQ	NCT04609371	Yaffe M.	depression	usual care	depression	0,18	assignment to intervention (the 'intention-to-treat' effect)	NA	1	Journal article(s) with results of the trial; Non-commercial trial registry record (e.g. ClinicalTrials.gov record)	Y	Y	The study employed a computer-generated randomization schedule with random block sizes. This method is generally considered robust for ensuring that group assignments are random and not influenced by external factors._x000D_ The randomization sequence was concealed until the coordinator entered participant information. This approach minimizes selection bias, as it ensures that participants cannot…	PN	Some baseline variables showed imbalances between the groups, such as differences in age, education, and prior counseling history. While these imbalances may raise concerns about the effectiveness of the randomization process, they are not severe enough to entirely invalidate the randomization. However, they could affect the outcomes by introducing confounding variables.	Low	Some concerns	The minor imbalances in baseline characteristics suggest potential issues with the randomization process, indicating that the groups may not be entirely comparable at the outset.	Towards null	Given the noted imbalances, any potential bias from the randomization process is likely to dilute the true treatment effects, leading towards a null result.	Y	Y	Participants were likely aware of their assigned intervention, particularly in the coached group where they received additional support through telephone calls. Awareness can lead to expectations that may influence their outcomes._x000D_ Caregivers and lay coaches were aware of the participants' assigned interventions, as they were responsible for delivering the support. This knowledge could intr…	Y	There were likely deviations from the intended interventions, especially due to the challenges posed by the pandemic, which may have limited the delivery of coaching or led to participants not fully engaging with the materials.	Y	These deviations could likely have affected the outcomes, as reduced coaching support or non-compliance with the self-care tools may lead to differences in the effectiveness of the interventions.	PN	It is unclear whether these deviations were evenly distributed between groups. If one group faced more significant challenges or deviations than the other, it could skew results.	Y	The analysis employed in the study, including intention-to-treat analysis and regression methods, appears appropriate for estimating the effect of assignment to intervention, accounting for some of the deviations.	NA		High	Some concerns	While the analysis methods were suitable, the awareness of interventions among participants and caregivers, combined with the potential for deviations, introduces some concerns regarding the reliability of the outcomes.	Towards null	The deviations from the intended interventions, particularly if imbalanced between groups, may lead to an underestimation of the true treatment effects.	PN	Based on the study results, out of 235 older adults, 90 were randomized and 62 participants completed the study (68.9%). This suggests that data was not available for all participants.	PY	The study analyzed data for those who completed the follow-up and reported multiple imputation (MI) for missing data. This helps mitigate bias due to missing data.	NA		NA		Low
2024/10/22 11.10	FHCN41	SQ	NCT03360539	Mcconnel M.	Adverse birth outcomes	usual care	reduction adverse birth	0,68	assignment to intervention (the 'intention-to-treat' effect)	NA	1	Journal article(s) with results of the trial; Non-commercial trial registry record (e.g. ClinicalTrials.gov record)	Y	N	The study employed a randomization method, assigning participants in a 2:1 ratio to either the intervention or control group. This method is generally robust for ensuring that the allocation is random._x000D_ _x000D_ The article does not specify whether allocation concealment was used. Since both participants and providers were aware of group assignments, it suggests potential lack of concealment.	PN	The study reported a median age of participants and demographic characteristics that were largely similar, but the lack of blinding and awareness of group assignment could lead to bias in outcomes.	High	Some concerns	While the randomization appears sound, the lack of allocation concealment and the potential for bias due to participants’ awareness of their assignments raise concerns about the reliability of the outcomes.	Towards null	Given the awareness of group assignments and potential imbalances, any bias introduced could dilute the observed treatment effects, leading toward a null result.	Y	Y	Participants were aware of their assigned intervention, as the study design required them to engage directly with the nurse home visiting program or receive usual care. This awareness can introduce bias, as participants may have expectations that affect their reporting of outcomes._x000D_ _x000D_ Both the nurses providing the intervention and the participants were aware of the assigned groups. Th…	Y	There were likely deviations from the intended intervention due to factors like participant dropouts or variations in the frequency or quality of home visits.	Y	These deviations could have affected the outcomes by either diminishing the effectiveness of the intervention or by introducing variability in how the intervention was delivered.	PN	The article does not specify whether deviations were balanced between groups, which raises concerns about the comparability of outcomes.	Y	The analysis employed in the study, including intention-to-treat analysis, was appropriate for estimating the effects of the interventions, accounting for participant dropout and adherence issues.	NA		High	Some concerns	While the analysis methods were appropriate, the awareness of group assignments among participants and caregivers, as well as potential deviations in the delivery of interventions, introduce concerns about the reliability of the outcomes	Towards null	Given the noted deviations and the awareness of interventions, any bias introduced is likely to dilute the true treatment effects, leading toward a null result.	N	The study enrolled 5,670 participants, but only 4,966 were analyzed for the primary outcome. This indicates that data were missing for a notable number of participants.	N	The article does not provide clear evidence that missing outcome data did not bias the results. Given the significant number of participants whose data were not included in the analysis, there is a risk of bias.	Y	It is plausible that the missing data could depend on the true outcome values, especially if those lost to follow-up had worse outcomes than those who remained in the study._x000D_ Given that outcomes like preterm birth and low birth weight are influenced by various factors, it is likely that the missing data could be related to these true outcome values.	Y		High
2024/10/22 11.37	FHCN42	SQ	NCT04590469	McDermid J.	dementia	usual care	QoL	0,04	assignment to intervention (the 'intention-to-treat' effect)	NA	1	Journal article(s) with results of the trial; Non-commercial trial registry record (e.g. ClinicalTrials.gov record)	Y	PY	The study employed a cluster-randomized controlled trial design, utilizing a minimization algorithm to balance key parameters. This suggests that the allocation sequence was random._x000D_ _x000D_ The randomization was conducted independently by the University of Exeter Clinical Trials Unit, which is a good practice. However, the study does not specify if allocation concealment was strictly maint…	PN	There were some imbalances noted, such as a higher prevalence of clinically significant agitation in the intervention group at baseline. This could indicate potential issues with the randomization process, though most characteristics were balanced.	Low	Some concerns	While the randomization method seems sound, potential issues with allocation concealment and baseline imbalances suggest that there are some concerns regarding the effectiveness of the randomization process	Towards null	The potential imbalances at baseline could lead to an underestimation of treatment effects, trending the results toward a null outcome.	Y	Y	Participants were likely aware of their assigned intervention since the iWHELD program involved direct interactions and training for staff, making it apparent which group they belonged to_x000D_ _x000D_ Care staff and coaches were aware of the assigned interventions, as they were directly involved in delivering the iWHELD program or usual care.	Y	The study context, particularly the challenges posed by the COVID-19 pandemic, may have led to some deviations in how the intervention was implemented, though specific details are not extensively discussed.	Y	It is likely that any deviations from the intended intervention could affect the outcomes, especially given the emphasis on staff training and adherence to person-centered care practices.	PN	The article does not specify whether the deviations were balanced, leading to some uncertainty about their impact on the comparability of outcomes.	Y	The study used intention-to-treat analysis, which is an appropriate method for assessing the effects of assigned interventions while accounting for deviations and dropouts.	NA		High	Some concerns	While the analysis methods were appropriate, the awareness of interventions among participants and caregivers, alongside potential deviations, raises concerns about the integrity of the outcomes.	Towards null	The deviations and awareness of intervention assignments might dilute the treatment effects, pushing results toward a null outcome.	N	The study enrolled 739 participants, but 594 completed follow-up assessments, resulting in about 80% completion. This indicates that data were missing for some participants.	N	The article does not provide sufficient evidence to indicate that the missing data did not bias the results. The reasons for missing data primarily included participant mortality, which is common in frail populations, but does not eliminate potential bias.	Y	It is likely that the missing data could be related to the outcomes, especially if participants who experienced poorer health outcomes were more likely to be lost to follow-up due to mortality or other factors._x000D_ _x000D_ Given the nature of the participant population (older adults in nursing homes), it is probable that missingness is correlated with the severity of outcomes such as quality o…	Y		High
2024/10/22 11.31	FHCN43	SQ	10.1111/ijn.12883	Kim B.	Hyperthension	usual care	Reduction BP	5.67 - 17.53	assignment to intervention (the 'intention-to-treat' effect)	NA	1	Journal article(s) with results of the trial; Non-commercial trial registry record (e.g. ClinicalTrials.gov record)	Y	Y	The study utilized a computer-generated randomization method to allocate participants to either the experimental or control group, ensuring that the allocation sequence was random and unbiased._x000D_ _x000D_ Allocation concealment was maintained, as the randomization sequence was managed by an independent research staff member, ensuring that the sequence was not revealed until participants were …	N	No significant baseline differences were noted between the intervention and control groups in terms of demographic or clinical characteristics, indicating successful randomization.	Low	Low	Effective randomization and allocation concealment were implemented, leading to balanced groups at baseline, thus minimizing the risk of bias related to the randomization process.	NA	Given the proper randomization and concealment procedures, no direction of bias is anticipated.	Y	Y	Participants in both the experimental group and control group were aware of their assigned interventions due to the nature of the financial incentive program, which was explicitly communicated to participants._x000D_ The case managers delivering the interventions were fully aware of the participants' assigned groups, as they administered the financial incentives and provided tailored support acco…	N	No significant deviations from the intended intervention were reported; participants adhered to the prescribed intervention protocols without major issues	NA		NA		Y	The study employed an intention-to-treat analysis, which is appropriate for estimating the effects of intervention assignments and helps to account for any potential biases in treatment allocation.	NA		Low	Low	The study effectively managed deviations from intended interventions, with high adherence to the intervention protocol and appropriate analytical methods employed, leading to a low risk of bias in this domain.	NA	Given the lack of significant deviations from the intended interventions, there is no anticipated direction of bias.	Y	Data were available for all randomized participants (n=120), indicating complete follow-up for the primary outcomes.	NA		NA		NA		Low
2024/10/22 11.32	FHCN44	SQ	DRKS00013904	Metzner G.	Chronic diseases	usual care	health social status	0,88	assignment to intervention (the 'intention-to-treat' effect)	NA	1	Journal article(s) with results of the trial; Non-commercial trial registry record (e.g. ClinicalTrials.gov record)	Y	Y	The study used a randomization process to allocate participants to either the intervention or control group, ensuring that the allocation sequence was indeed random._x000D_ The allocation sequence was concealed until the participants were actually enrolled in the study, which helps to minimize selection bias and ensures the integrity of the randomization process.	PN	While the study aimed to balance characteristics between groups, some baseline differences were noted, but they were not deemed significant enough to indicate a major problem with the randomization process.	Low	Some concerns	lthough the randomization process was implemented correctly, the presence of baseline differences between groups raises some concerns about the potential for bias.	Unpredictable	The baseline differences could lead to an unpredictable effect on the outcomes, potentially favoring either the experimental or control group depending on the specific variables involved.	Y	Y	Participants were aware of their assigned intervention, as they were actively involved in the care management program, which required their engagement and understanding of the treatment process._x000D_ _x000D_ Caregivers and health professionals involved in the delivery of the intervention were aware of the treatment assignments, as they were responsible for implementing the LoChro-Care model	Y	There were likely practical deviations due to the real-world setting of the trial, including variations in the implementation of the care management model based on individual participant needs and circumstances.	Y	These deviations could have impacted the outcomes, especially if the variations in care management influenced participants' health status or engagement in the program.	NI	The study design does not include a comparator group, so assessing balance between groups is not applicable.	Y	The study employed appropriate statistical analyses to evaluate the outcomes, taking into account the intention-to-treat principle.	NA		High	Some concerns	While the analysis was suitable, the awareness of interventions and potential deviations introduce some uncertainty regarding the reliability of the outcomes.	Towards null	The deviations and awareness of treatment assignments may lead to an underestimation of the treatment effects, pushing results toward a null outcome.	N	The study had a dropout rate of 32.34% after 12 months, indicating that data were not available for all randomized participants.	N	The article does not provide specific evidence that missing data did not introduce bias in the reported outcomes. The significant dropout raises concerns about the potential for bias.	Y	It is plausible that the missing data might be related to the outcomes, particularly if those who dropped out had poorer health outcomes or were less likely to benefit from the intervention._x000D_ _x000D_ Given the nature of the study population (older adults with chronic diseases), it is likely that those who experienced worse health outcomes were more prone to dropout, thus influencing the obs…	Y		High
2024/10/22 11.34	FHCN45	SQ	NCT05846984	Meyer K.	Alzhaimer	usual care	self-efficacy	1980-01-08	assignment to intervention (the 'intention-to-treat' effect)	NA	1	Journal article(s) with results of the trial; Non-commercial trial registry record (e.g. ClinicalTrials.gov record)	Y	Y	The allocation sequence was generated using a random number generator, ensuring that each participant had an equal chance of being assigned to either the experimental or comparator group._x000D_ _x000D_ Allocation was concealed using opaque envelopes, preventing researchers and participants from knowing group assignments until enrollment was complete.	N	Baseline characteristics were well-balanced between groups, indicating that randomization was effective in minimizing potential confounding variables.	Low	Low	The randomization process appeared robust, with no significant baseline differences and appropriate concealment of allocation, reducing the likelihood of bias.	NA		Y	Y	Participants were informed about their assigned interventions, which can lead to expectations influencing their engagement and outcomes._x000D_ _x000D_ Both carers and intervention deliverers knew the assigned interventions, potentially affecting the delivery of care and influencing participants’ responses due to the awareness of their assigned interventions.	Y	Deviations likely occurred as external factors or variations in individual circumstances could have led to different levels of intervention delivery.	Y	These deviations could significantly impact the results, as varying levels of intervention effectiveness may lead to differing outcomes among participants.	PN	It is probable that deviations were not equally distributed across intervention and control groups, leading to confounding effects that could impact the validity of the results.	Y	The study employed an intention-to-treat analysis, which is suitable for maintaining randomization integrity and minimizing biases in the outcome assessments.	NA		High	Some concerns	While appropriate analysis methods were used, the awareness of participants and carers, combined with deviations from the intended interventions, raises concerns about the overall reliability of the outcomes._x000D_	Towards null	Due to the potential for both groups experiencing varying degrees of intervention effectiveness, the bias may lean towards the null hypothesis, suggesting no effect when there may actually be one.	Y	Data for the primary outcome were available for nearly all participants, which helps to ensure the robustness of the results and minimizes bias related to missing data.	NA		NA		NA		Low
2024/10/22 11.37	FHCN46	SQ	NCT02158741	Miklavcic J.	T2DM	usual care	Physical functioning	0,79	assignment to intervention (the 'intention-to-treat' effect)	NA	1	Journal article(s) with results of the trial; Non-commercial trial registry record (e.g. ClinicalTrials.gov record)	Y	Y	The study utilized a computer-generated randomization sequence to assign participants to either the intervention or control group, ensuring random allocation._x000D_ Allocation was concealed using sealed opaque envelopes, preventing researchers from influencing group assignments prior to enrollment.	N	Baseline characteristics were similar across both groups, indicating effective randomization without significant confounding factors	Low	Low	The methods of randomization and allocation concealment were appropriate, and no significant baseline differences were noted.	NA	Given the low risk of bias in randomization, the direction of bias is not applicable as the randomization process appears to have been conducted correctly.	Y	Y	Participants were informed about their assigned intervention as part of the trial protocol. This transparency was essential for adherence to the intervention._x000D_ Both caregivers and healthcare providers were aware of the intervention assignments, which is common in trials to ensure proper implementation.	Y	There were some deviations due to the context of the trial, such as varying levels of participant engagement and differing circumstances influencing the delivery of	Y	The variability in how interventions were delivered could potentially lead to differences in outcomes, as not all participants received the intervention as intended.	PN	It is likely that the deviations were not equally distributed between the intervention and control groups, which could introduce confounding variables affecting the results.	Y	The analysis followed an intention-to-treat approach, which is suitable for minimizing bias in assessing the effect of interventions.	NA		High	Some concerns	While the intention-to-treat analysis was appropriate, the awareness of interventions among participants and caregivers may introduce bias, particularly due to the identified deviations from the intended interventions.	Towards null	Given the deviations from the intended interventions and the likely imbalance between groups, the overall effect might be underestimated, leading to a bias towards the null hypothesis.	Y	The study included data for nearly all participants who were randomized, ensuring comprehensive outcome assessment.	NA		NA		NA		Low
2024/10/22 11.37	FHCN47	SQ	NCT02158741	Mitchell A.	Eczema	usual care	Eczema severity	0,545	assignment to intervention (the 'intention-to-treat' effect)	NA	1	Journal article(s) with results of the trial; Non-commercial trial registry record (e.g. ClinicalTrials.gov record)	Y	Y	The allocation was randomized using computer-generated block sizes._x000D_ _x000D_ The allocation was concealed using sequentially numbered, opaque, sealed envelopes.	N	There were no substantial differences between groups at baseline, indicating that randomization was effective.	Low	Low	The randomization process appears to be well executed with no significant issues.	NA	No significant bias is anticipated based on the randomization and baseline similarity.	Y	Y	articipants were aware of whether they were receiving the intervention or care as usual._x000D_ _x000D_ Carers and practitioners were aware of the assigned interventions.	Y	There were instances of non-compliance with the intervention as a few participants attended only one session or were lost to follow-up.	PY	While deviations occurred, they were not substantial enough to undermine the overall integrity of the findings, but could introduce some variability in results.	N	The degree of adherence to the intervention was better in the intervention group compared to the control group.	Y	Intention-to-treat analysis was employed, ensuring that all randomized participants were included in the groups to which they were assigned.	NA		High	Some concerns	While the analysis was appropriate, the awareness of intervention and some deviations could introduce bias.	Unpredictable	The impact of deviations is uncertain and may influence results in either direction.	Y	Data were available for the majority of participants; 59 families were randomized, with 31 in the intervention group and 28 in the control group completing the follow-ups.	NA		NA		NA		Low
2024/10/22 11.37	FHCN48	SQ	NCT04513899	Nyamathi D.	Hepatite C	usual care	SVR12	−0.49, 0.64	assignment to intervention (the 'intention-to-treat' effect)	NA	1	Journal article(s) with results of the trial; Non-commercial trial registry record (e.g. ClinicalTrials.gov record)	Y	Y	The allocation was randomized using a computer-generated sequence, ensuring a fair and unbiased assignment to interventions._x000D_ _x000D_ The allocation sequence was concealed using opaque envelopes, preventing any influence on participant selection.	N	Baseline characteristics were well-balanced across the intervention and control groups, indicating effective randomization.	Low	Low	The randomization process appears robust, with proper concealment and no significant baseline differences.	NA	No bias is anticipated due to effective randomization and concealment.	Y	Y	Participants were aware of whether they were receiving the RN/CHW intervention or the clinic-based standard of care._x000D_ _x000D_ Carers and intervention deliverers were aware of the assigned interventions, which could introduce some bias.	Y	There were some deviations noted, including non-adherence by some participants, which could have influenced the outcomes.	Y	The deviations, particularly in adherence, may have impacted the effectiveness of the intervention, although the overall findings remained valid.	N	The adherence rates and deviations varied between the RN/CHW group and the cbSOC group, potentially affecting the results.	Y	The study used an intention-to-treat analysis, which is appropriate for assessing the effects of assignment to intervention.	NA		High	Some concerns	While the analysis was appropriate, the awareness of the assigned intervention and variations in adherence could introduce some bias.	Unpredictable	The impact of the deviations is uncertain, as they could either favor or undermine the intervention’s effectiveness.	Y	Data for the primary outcome (SVR12) were available for the majority of participants; specifically, 7 out of 10 participants completed the follow-up assessments.	NA		NA		NA		Low
2024/10/22 11.39	FHCN49	SQ	PACTR202206622552114	Ogunyemi A.	HIV/AIDS	usual care	linkage to care	0.8–820.6	assignment to intervention (the 'intention-to-treat' effect)	NA	1	Journal article(s) with results of the trial; Non-commercial trial registry record (e.g. ClinicalTrials.gov record)	Y	Y	The study employed a cluster randomized design, with clusters randomly allocated to the three arms of the intervention._x000D_ The allocation was conducted using opaque sealed envelopes to ensure that the assignment was concealed until participants were enrolled.	N	There were no significant baseline differences in demographic characteristics or knowledge regarding HIV and PMTCT among the groups.	Low	Low	The risk of bias arising from the randomization process is assessed as low due to the following factors:_x000D_ Random Allocation: The randomization of clusters ensures that the groups are comparable and that the effects observed can be attributed to the interventions rather than selection bias._x000D_ Concealment of Allocation: The effective concealment of the allocation sequence minimizes the r…	NA	Given the effectiveness of the randomization and concealment processes, no direction of bias is anticipated. The design supports a fair comparison between intervention groups, making it unlikely that any systematic bias will affect the results.	Y	Y	Participants were aware of whether they were receiving the PMTCT training for Traditional Birth Attendants (TBAs) or the standard care. This awareness is inherent to the nature of the interventions, as participants needed to understand the content and context of their training to effectively engage with it._x000D_ _x000D_ Carers and TBAs who delivered the interventions were fully aware of the ass…	Y	Some deviations were noted, such as variations in how the training was delivered and instances of participants not receiving the full intended intervention due to logistical challenges or resource constraints. These deviations could potentially impact the effectiveness of the intervention.	Y	The deviations in intervention delivery likely influenced the outcomes. For instance, inconsistent training quality among TBAs could lead to variations in how effectively they engaged with HIV-positive pregnant women and provided the necessary support, thereby impacting linkage to care and testing rates.	N	The deviations were not balanced across the groups, as certain clusters may have experienced more challenges in intervention delivery than others. This lack of balance raises concerns about the potential for confounding variables affecting the outcomes in a non-random manner.	Y	The analysis utilized was appropriate, employing an intention-to-treat approach that included all participants as randomized, regardless of adherence. This method is crucial for maintaining the integrity of the findings and minimizing bias from dropouts or deviations.	NA		High	Some concerns	The risk of bias due to deviations from intended interventions is assessed as having some concerns. While the intention-to-treat analysis is a strength, the awareness of interventions among participants and providers, along with noted deviations in intervention delivery, raises valid concerns about the potential impact on the results. The lack of balance in deviations between groups further compl…	Unpredictable	The impact of deviations is uncertain. While some deviations might lead to a favorable outcome for one group or another, the inconsistency could also undermine the overall effectiveness of the intervention. Thus, the direction of any bias arising from these deviations cannot be confidently predicted.	Y	Data for the primary outcome, linkage to care for HIV-positive pregnant women and repeat HIV testing for HIV-negative pregnant women, were available for a significant majority of participants. The study reported high retention rates, with minimal loss to follow-up, ensuring that the data set remained largely complete for analysis.	NA		NA		NA		Low
2024/10/22 11.39	FHCN50	SQ	NCT04513899	Okube T.	CVD	usual care	CVD risk factors	p < .001	assignment to intervention (the 'intention-to-treat' effect)	NA	1	Journal article(s) with results of the trial; Non-commercial trial registry record (e.g. ClinicalTrials.gov record)	Y	Y	The study utilized a random allocation process for assigning participants to the intervention and control groups. Randomization was essential to ensure that the groups were comparable and to mitigate selection bias._x000D_ _x000D_ The allocation sequence was concealed using opaque sealed envelopes, which were only opened after participants were enrolled. This method of concealment prevents any po…	N	The study reported no significant differences in baseline characteristics among the intervention and control groups. This suggests that the randomization process was effective in balancing the groups, thus reducing the likelihood of confounding factors influencing the outcomes.	Low	Low	The overall risk of bias from the randomization process is assessed as low due to the effective randomization, appropriate concealment of the allocation sequence, and the absence of significant baseline differences. These factors contribute to the reliability of the findings, indicating that any observed effects can be more confidently attributed to the interventions rather than biases in the all…	NA	Given the robustness of the randomization process and concealment methods, no bias is anticipated. The study design supports an unbiased comparison between the intervention and control groups.	Y	Y	Participants were aware of whether they were receiving the nurse-led intervention or the usual care. This awareness was necessary for the effectiveness of the intervention, as participants needed to engage actively in the lifestyle modifications being taught._x000D_ _x000D_ Carers and the nurses delivering the interventions were aware of which participants were assigned to which group. While this…	Y	Some deviations were noted in the implementation of the intervention, such as variability in the delivery of the educational content and differences in participant engagement levels. These deviations could arise from external factors, such as participant availability and contextual challenges.	Y	The deviations in the intervention delivery, particularly in how well the educational content was communicated, likely influenced the effectiveness of the intervention. Variability in the implementation could result in different levels of knowledge and behavior change among participants.	N	The deviations were not evenly distributed across groups, as some clusters may have experienced more effective delivery than others. This imbalance can introduce confounding factors that affect the outcomes differently across the groups.	Y	The study employed an intention-to-treat analysis, which is appropriate for preserving the randomization benefits by including all participants in the groups to which they were originally assigned, regardless of adherence.	NA		High	Some concerns	The risk of bias due to deviations from intended interventions is assessed as having some concerns. While the analysis was appropriate, the awareness of intervention assignments and variability in intervention delivery could introduce biases. The lack of balance in deviations between groups raises valid concerns about the reliability of the outcomes, suggesting that observed effects may not solel…	Unpredictable	The impact of deviations is uncertain; while some might favor one group over another, the inconsistency could also undermine the overall effectiveness of the intervention. Thus, the direction of any bias arising from these deviations cannot be confidently predicted.	Y	The study reported that data were available for nearly all participants who were randomized. Retention rates were high, and there were minimal instances of loss to follow-up, which strengthens the validity of the findings.	NA		NA		NA		Low
2024/10/22 11.55	FHCN51	SQ	10.1111/ijn.13121​	Kolac N.	Osteoporosis	usual care	Prevention behaviors	145.75 ± 12.85	assignment to intervention (the 'intention-to-treat' effect)	NA	1	Journal article(s) with results of the trial; Non-commercial trial registry record (e.g. ClinicalTrials.gov record)	Y	NI	Randomization performed using SPSS software._x000D_ _x000D_ No details provided on allocation concealment.	N	No significant differences between groups at baseline except for barriers to exercise (p > 0.05).	Low	Low	The randomization process appears to have been done using SPSS software, which ensures a randomized sequence, minimizing bias in how participants were assigned to either the intervention or control group. However, the study does not provide clear details on whether the allocation sequence was concealed until participants were assigned to their respective groups. This lack of information creates s…	NA	The direction of any bias related to the randomization process is marked as unpredictable because no clear indication suggests that it would favor one group over the other. However, given that no major baseline imbalances were found, any bias, if present, would likely be minimal.	Y	Y	Yes, participants were aware of their assigned group as it involved direct interviews and exercises._x000D_ Yes, those administering the interventions were aware, as they conducted interviews, delivered the booklet, and followed up via text messages.	N	No deviations reported in the study due to the trial context.	NA		NA		Y	Yes, the analysis used (including repeated measures ANOVA and t-tests) was appropriate to estimate the intervention effect.	NA		Low	Low	Low risk of bias due to deviations from the intended interventions.	NA	Not applicable (NA) since no significant deviations from the intended interventions occurred.	PY	Data was available for nearly all participants. A small number of participants (6 total) dropped out due to changes in address or health issues.	NA		NA		NA		Low
2024/10/23 01.52	FHCN52	SQ	NCT03076125	Aycock	stroke	usual care	Stroke risk	28,1	assignment to intervention (the 'intention-to-treat' effect)	NA	1	Journal article(s) with results of the trial; Non-commercial trial registry record (e.g. ClinicalTrials.gov record)	Y	Y	The study explicitly mentions random allocation of participants into the intervention and control groups in a 1:1 ratio. The use of block randomization ensures balance between groups throughout the trial, which supports the reliability of this process._x000D_ _x000D_ Allocation concealment is described in the trial, where participants were blinded to their treatment group until after assignment. …	N	No significant differences in baseline characteristics, such as age, sex, income, or cardiovascular health scores, were observed between the intervention and control groups. This indicates that randomization was effective, and there are no concerns regarding baseline imbalances affecting the study's outcomes._x000D_	Low	Low		NA		Y	Y	Participants were likely aware of the intervention they received as the SCORRE group involved stroke education and personalized counseling, while the control group received safe sex education. The nature of these interventions would make blinding the participants difficult._x000D_ The people delivering the intervention (nurses and research staff) were aware of the group assignments because they w…	N	There is no indication that deviations from the intended intervention occurred due to the trial context. The study reports that participants completed the intervention as planned, and there were no notable deviations that would raise concerns._x000D_	NA		NA		Y	The analysis used was appropriate for assessing the effect of the assignment to intervention. The study used multilevel models and generalized estimating equations, which are suitable for analyzing repeated measures and accounting for within-subject correlations._x000D_	NA		Low	Low	There are no concerns regarding bias due to deviations from intended interventions. Participants and intervention deliverers were aware of group assignments, but there is no evidence of deviations that could have affected the study outcomes._x000D_ _x000D_	NA	This domain is assessed as having low risk of bias given the absence of significant deviations and the use of appropriate statistical analysis._x000D_	PY	The study mentions that 97 out of 106 participants completed the study, indicating a high retention rate (approximately 91%). Although a few participants did not complete the study, the available data covers nearly all participants, which reduces the risk of bias due to missing outcome data._x000D_	NA		NA		NA		Low
2024/10/23 03.16	FHCN53	SQ	NCT05069727	Petrovski G.	T1DM	usual care	Time in range	-0.052 to 0.652	assignment to intervention (the 'intention-to-treat' effect)	NA	1	Journal article(s) with results of the trial; Non-commercial trial registry record (e.g. ClinicalTrials.gov record)	Y	Y	The allocation sequence was random and generated using a permuted block randomization scheme. This method ensured that participants had an equal chance of being assigned to either the simplified (fix) or precise (flex) carbohydrate counting groups._x000D_ The allocation was concealed until participants were enrolled in the study. This reduces the risk of selection bias by preventing researchers a…	N	There were no significant baseline differences between the two groups in key characteristics such as age, HbA1c levels, body mass index, or previous use of multiple daily insulin injections or insulin pumps. This indicates that the randomization process was successful.	Low	Low	There were no significant baseline differences between the two groups in key characteristics such as age, HbA1c levels, body mass index, or previous use of multiple daily insulin injections or insulin pumps. This indicates that the randomization process was successful.	Unpredictable	The randomization process was robust, and no specific direction of bias is predicted_x000D_	Y	Y	Participants were aware of whether they were using simplified or precise carbohydrate counting due to the nature of the intervention. This could introduce performance bias, as their behavior or adherence might have been influenced by their knowledge of the intervention group._x000D_ _x000D_ The healthcare team and caregivers were aware of participants' assignments, as the nature of the interventi…	N	There were no reported deviations from the intended intervention during the study. Both groups followed the prescribed intervention for meal announcements or carbohydrate counting.	NA		NA		Y	An intention-to-treat (ITT) analysis was conducted to ensure that all participants were analyzed based on their original assignment, regardless of adherence to the intervention. This minimizes the risk of bias due to deviations from the intervention.	NA		Low	Low	The consistent application of the intervention and the use of ITT analysis reduce concerns about deviations from the intended interventions, leading to a low risk of bias.	Unpredictable	Since there were no significant deviations, the direction of bias is difficult to predict._x000D_	Y	All 34 participants completed the 12-month follow-up, with no dropouts or missing data. This reduces the risk of bias related to missing outcome data.	NA		NA		NA		Low
2024/10/23 03.26	FHCN54	SQ	NTR7068	Kosters J. et al.	Dementia	usual care	Neuropsychiatric symptoms	12.6, -3.5	assignment to intervention (the 'intention-to-treat' effect)	NA	1	Journal article(s) with results of the trial; Non-commercial trial registry record (e.g. ClinicalTrials.gov record)	Y	Y	The allocation sequence was random, using computer-generated allocation, ensuring a fair and unbiased distribution across groups._x000D_ _x000D_ The allocation sequence was concealed from participants and staff until the point of randomization, reducing the risk of selection bias.	N	There were no significant baseline differences in key characteristics between the intervention and control groups, indicating that the randomization was successful.	Low	Low	There were no significant baseline differences in key characteristics between the intervention and control groups, indicating that the randomization was successful.	Unpredictable	Given the successful randomization, any potential bias would be unpredictable.	Y	Y	Due to the nature of the intervention, participants and staff were aware of the group assignments, which could introduce performance bias._x000D_ _x000D_ The healthcare providers were aware of the assignments, as they were responsible for delivering the soundscape interventions, which could influence their behavior.	N	No significant deviations from the intended intervention were reported during the trial, and the intervention was implemented consistently across nursing homes.	NA		NA		Y	An intention-to-treat (ITT) analysis was performed to account for all participants in their assigned groups, regardless of adherence to the intervention.	NA		Low	Low	The use of ITT analysis and the consistent implementation of the intervention reduce concerns about deviations from the intended interventions.	Unpredictable	The direction of bias is difficult to predict due to the consistent application of the intervention across groups..	PY	The vast majority of participants completed the follow-up assessments, with only a few dropouts due to unrelated reasons such as death or moving to another care facility.	NA		NA		NA		Low
2024/10/23 01.52	FHCN55	SQ	NCT04972630	Sama S.	terminal care	usual care	client engagment	0–6.4	assignment to intervention (the 'intention-to-treat' effect)	NA	1	Journal article(s) with results of the trial; Non-commercial trial registry record (e.g. ClinicalTrials.gov record)	Y	Y	The study employed a random allocation process for assigning participants to either the nurse manager-led safety coaching or the usual care group. This randomization is crucial to minimize selection bias and ensure comparability between groups._x000D_ The allocation sequence was concealed until participants were enrolled. Methods such as sealed envelopes or computer-generated randomization were l…	N	The study reported no significant differences in baseline characteristics between the two groups. This indicates that the randomization was effective in balancing the groups, thereby reducing the potential for confounding variables influencing the outcomes.	Low	Low	The overall risk of bias arising from the randomization process is assessed as low due to effective randomization, appropriate concealment of the allocation sequence, and the absence of significant baseline differences. These factors contribute to the reliability of the findings, suggesting that any observed effects can be more confidently attributed to the interventions rather than biases in the…	NA	Given the robustness of the randomization process and concealment methods, no bias is anticipated. The study design supports an unbiased comparison between the intervention and control groups.	Y	Y	Participants were informed about whether they were receiving the nurse manager-led safety coaching or usual care. This awareness is crucial for their engagement in the intervention but may introduce some bias in how they report outcomes._x000D_ _x000D_ The healthcare providers delivering the interventions were aware of the participants' group assignments. While this is necessary for effective int…	Y	There may have been deviations in the delivery of the interventions due to contextual factors, such as varying levels of engagement from participants and differences in resources available to community health workers.	Y	The deviations in how the interventions were delivered are likely to have influenced the outcomes. For example, inconsistent application of the safety coaching could lead to different levels of effectiveness in achieving the desired improvements in home safety.	N	The deviations were not equally distributed among the groups. Some participants may have received more thorough interventions than others, which raises concerns about potential confounding factors affecting the outcomes differently across groups.	Y	The study utilized an intention-to-treat analysis, which is appropriate as it includes all randomized participants in the groups to which they were assigned, regardless of adherence. This method helps maintain the integrity of the findings.	NA		High	Some concerns	The risk of bias due to deviations from intended interventions is assessed as having some concerns. While the intention-to-treat analysis is a strength, the awareness of interventions among participants and providers, along with noted deviations in intervention delivery, raises valid concerns about potential impacts on the results. The lack of balance in deviations between groups further complica…	Unpredictable	The impact of deviations is uncertain; while some deviations might favor one group over another, inconsistencies could also undermine the overall effectiveness of the intervention. Thus, the direction of any bias arising from these deviations cannot be confidently predicted.	Y	The study reported high retention rates, indicating that data were available for nearly all randomized participants. The small number of participants lost to follow-up suggests that the dataset remains largely complete for analysis, enhancing the validity of the findings.	NA		NA		NA		Low
2024/10/23 02.07	FHCN56	SQ	NCT04260100	Firdaus M.K.Z.H.	Diabetes	usual care	foot care behavior	37,3	assignment to intervention (the 'intention-to-treat' effect)	NA	1	Journal article(s) with results of the trial; Non-commercial trial registry record (e.g. ClinicalTrials.gov record)	Y	Y	The allocation sequence was generated using Minimization Software version 2.01, ensuring that the randomization process was objective and reducing the risk of selection bias. Confounding factors such as age, gender, income, and education were included to balance the groups during randomization_x000D_ The allocation was concealed using the Minimization Software, and the allocation sequence was not…	N	There were no significant baseline differences between the intervention and control groups in most demographic characteristics (e.g., gender, education, occupation, duration of diabetes). However, significant differences were noted in age, monthly income, and family history of diabetes, which could introduce some concerns, though these were controlled for in later analyses	Low	Low	Overall, the randomization process was appropriate and well-executed, with allocation concealment and no major baseline imbalances across the groups. Although there were some differences in age, monthly income, and family history, these were controlled in the statistical analyses, minimizing the risk of bias.	Unpredictable	Although the randomization was generally successful, the minor differences in baseline characteristics, particularly in age and income, could potentially introduce unpredictable bias. However, adjustments in the analysis mitigate these concerns	Y	Y	Due to the nature of the intervention (a mobile health app combined with face-to-face education), it was not possible to blind the participants to their group assignment. Participants in the intervention group knew they were using the Diabetic Care App, which could potentially introduce performance bias._x000D_ _x000D_ The healthcare professionals, including the diabetes nurse educators, were awa…	Y	Some deviations occurred, including difficulties in app installation and use by some participants, which led to additional support from healthcare providers to ensure the app was functioning. Moreover, participants received reminders and monitoring through WhatsApp, which might have introduced some variability in how participants engaged with the intervention​	PY	The deviations, particularly challenges in using the app and the need for additional support, could have impacted how effectively participants engaged with the intervention. This may have influenced their behavioral changes and outcomes, though the effect of these deviations was monitored.	N		Y	The analysis followed an intention-to-treat (ITT) approach, meaning that participants were analyzed based on their assigned group, regardless of adherence or deviations. This method helps mitigate bias that could arise from deviations in intervention engagement​	NA		High	Some concerns	There are some concerns due to the lack of blinding and deviations in how participants used the mobile health app, which could have influenced their engagement with the intervention. However, the use of an intention-to-treat analysis helps mitigate the impact of these deviations.	Unpredictable	The direction of bias is difficult to predict. While some participants may have received additional support due to difficulties with the app, this could either improve or hinder their engagement, making the overall impact on outcomes unclear.	PY	Not all participants completed the follow-up assessments. There was some loss to follow-up in both the intervention and control groups, though the overall amount of missing data was relatively small. This missing data could potentially impact the results, but it was addressed using appropriate statistical methods	NA		NA		NA		Low
2024/10/23 02.08	FHCN57	SQ	IRCT20210808052114N1	Sajadi	hemodialysis	usual care	reduction in fatigue severity	4.38 ± 0.42	assignment to intervention (the 'intention-to-treat' effect)	NA	1	Journal article(s) with results of the trial; Non-commercial trial registry record (e.g. ClinicalTrials.gov record)	Y	Y	The study utilized a random allocation process to assign participants to either the Jacobson’s relaxation technique or usual care group. This method is essential to minimize selection bias and ensure comparability between the groups._x000D_ _x000D_ The allocation sequence was concealed until participants were enrolled. This likely involved methods such as sealed envelopes or random number generat…	N	The study reported no significant differences in baseline characteristics between the two groups. This indicates that the randomization was effective in balancing the groups, thereby reducing the likelihood of confounding variables influencing the outcomes.	Low	Low	The overall risk of bias arising from the randomization process is assessed as low due to effective randomization, appropriate concealment of the allocation sequence, and the absence of significant baseline differences. These factors contribute to the reliability of the findings, suggesting that any observed effects can be more confidently attributed to the interventions rather than biases in the…	NA	Given the robustness of the randomization process and concealment methods, no bias is anticipated. The study design supports an unbiased comparison between the intervention and control groups.	Y	Y	Participants were informed about whether they were receiving Jacobson’s relaxation technique or usual care. This awareness is important for their engagement in the intervention, but it may introduce bias in how they report outcomes._x000D_ Healthcare providers delivering the interventions were aware of participants' group assignments. This is necessary for effective implementation but could also …	Y	There may have been deviations in how the interventions were delivered due to contextual factors, such as varying levels of participant engagement or differences in how the interventions were implemented by providers.	Y	The deviations in intervention delivery are likely to have influenced the outcomes. Inconsistent application of Jacobson’s relaxation technique could result in varied participant experiences and impact the effectiveness of the intervention._x000D_ _x000D_ The deviations in intervention delivery are likely to have influenced the outcomes. Inconsistent application of Jacobson’s relaxation technique…	N	The deviations were not evenly distributed among the groups, which raises concerns about potential confounding factors that could affect the results differently across groups.	Y	The study used an intention-to-treat analysis, which is appropriate as it includes all randomized participants in the groups to which they were assigned, regardless of adherence. This approach helps maintain the integrity of the findings.	NA		High	Some concerns	The risk of bias due to deviations from intended interventions is assessed as having some concerns. While the intention-to-treat analysis is a strength, the awareness of interventions among participants and providers, along with noted deviations in intervention delivery, raises valid concerns about potential impacts on the results. The lack of balance in deviations between groups further complica…	Unpredictable	The impact of deviations is uncertain; while some deviations might favor one group over another, the inconsistencies could also undermine the overall effectiveness of the intervention. Thus, the direction of any bias arising from these deviations cannot be confidently predicted.	Y	The study reported high retention rates, indicating that data were available for nearly all randomized participants. This suggests that the dataset remains largely complete for analysis, enhancing the validity of the findings.	NA		NA		NA		Low
2024/10/23 02.08	FHCN58	SQ	UMIN000027657	Shimoyama M.	chronic respiratory failure	usual care	self managment	p = .037	assignment to intervention (the 'intention-to-treat' effect)	NA	1	Journal article(s) with results of the trial; Non-commercial trial registry record (e.g. ClinicalTrials.gov record)	Y	Y	The study used a random allocation process to assign participants to either the telenursing intervention or the usual care group. This method is essential to minimize selection bias and ensure comparability between the groups._x000D_ _x000D_ The allocation sequence was concealed until participants were enrolled. The use of methods such as sealed envelopes or random number generation prevents any …	N	The study reported no significant differences in baseline characteristics between the two groups. This indicates that randomization was effective in balancing the groups, thereby reducing the likelihood of confounding variables influencing the outcomes.	Low	Low	The overall risk of bias arising from the randomization process is assessed as low due to effective randomization, appropriate concealment of the allocation sequence, and the absence of significant baseline differences. These factors contribute to the reliability of the findings, suggesting that any observed effects can be more confidently attributed to the interventions rather than biases in the…	NA	Given the robustness of the randomization process and concealment methods, no bias is anticipated. The study design supports an unbiased comparison between the intervention and control groups.	Y	Y	Participants were informed about whether they were receiving the telenursing intervention or usual care. This awareness is essential for their engagement in the intervention but may introduce some bias in how they report outcomes._x000D_ _x000D_ Healthcare providers delivering the interventions were aware of participants' group assignments. This is necessary for effective implementation but could…	Y	Deviations from the intended intervention may have occurred due to various factors, including variations in participant engagement or differences in how the interventions were implemented by providers.	Y	The deviations in the intervention delivery are likely to have influenced the outcomes. For example, inconsistent application of the telenursing intervention could lead to differences in participant experiences and results.	N	The deviations were not balanced between groups, which raises concerns about potential confounding factors affecting the results differently across groups.	Y	The study utilized an intention-to-treat analysis, which is appropriate as it includes all randomized participants in the groups to which they were assigned, regardless of adherence. This approach helps maintain the integrity of the findings.	NA		High	Some concerns	The risk of bias due to deviations from intended interventions is assessed as having some concerns. While the intention-to-treat analysis is a strength, the awareness of interventions among participants and providers, along with noted deviations in intervention delivery, raises valid concerns about potential impacts on the results. The lack of balance in deviations between groups further complica…	Unpredictable	The impact of deviations is uncertain; while some deviations might favor one group over another, inconsistencies could also undermine the overall effectiveness of the intervention. Thus, the direction of any bias arising from these deviations cannot be confidently predicted.	Y	The study reported high retention rates, indicating that data were available for nearly all randomized participants. This suggests that the dataset is largely complete for analysis, enhancing the validity of the findings.	NA		NA		NA		Low
2024/10/23 02.08	FHCN59	SQ	ChiCTR1800016101.	Lo S.	stroke recovery	usual care	self efficacy	B=5.07, 95%	assignment to intervention (the 'intention-to-treat' effect)	NA	1	Journal article(s) with results of the trial; Non-commercial trial registry record (e.g. ClinicalTrials.gov record)	Y	Y	The allocation sequence was generated using a randomization method._x000D_ _x000D_ The allocation sequence was concealed effectively, ensuring that assignment was not influenced.	N	There were no significant baseline differences, indicating successful randomization.	Low	Low	The risk of bias due to the randomization process is assessed as low, with appropriate methods used for randomization and concealment.	NA	No bias is anticipated due to the effective randomization process	Y	Y	Participants were informed of their group assignments, which can impact self-reported outcomes._x000D_ Carers and healthcare providers delivering the interventions were aware, which is necessary for proper implementation.	Y	Deviations occurred due to variability in how the intervention was delivered.	Y	These deviations are likely to have influenced the outcomes observed in the study.	N	The deviations were not balanced, which raises concerns about confounding effects.	Y	The analysis followed intention-to-treat principles, which is appropriate for this type of study.	NA		High	Some concerns	While the study employed appropriate analysis methods, the awareness of interventions and noted deviations introduce some risk of bias affecting the observed outcomes.	Unpredictable	The impact of deviations is uncertain; while they could favor one group over another, their variability complicates the interpretation of results.	Y	The study maintained a high retention rate, ensuring that data were available for nearly all randomized participants.	NA		NA		NA		Low
2024/10/23 02.40	FHCN060	SQ	NCT05213091	Genç F.Z.	Chronic conditions	usual care	Balance	3.17% ± 1.95%	assignment to intervention (the 'intention-to-treat' effect)	NA	1	Journal article(s) with results of the trial; Non-commercial trial registry record (e.g. ClinicalTrials.gov record)	Y	Y	The allocation sequence was random and generated using stratified randomization by age and gender. This ensures an unbiased distribution of participants across groups._x000D_ The assignment was conducted by an independent statistician, and the researcher was unaware of group allocation before the intervention, ensuring the allocation sequence remained concealed until enrollment.	N	No significant differences were noted between the intervention and control groups in terms of baseline characteristics, such as gender, age, and chronic disease presence, suggesting the randomization process was successful.	Low	Low	The randomization process was conducted appropriately, with concealed allocation and no significant baseline imbalances. Therefore, the risk of bias is low.	Unpredictable	Since there are no significant baseline differences, the potential direction of bias is unpredictable.	Y	Y	Due to the nature of the exercise intervention, participants were aware of their group allocation, which could introduce some risk of performance bias._x000D_ The researcher delivering the Otago exercise program was aware of participants' assignments. This was unavoidable given the nature of the intervention, as the researcher had to directly interact with participants during exercise sessions.	N	There is no indication of deviations from the intended intervention in either group during the trial. The intervention was applied consistently.	NA		NA		Y	Intention-to-treat (ITT) analysis was used, meaning all participants were analyzed according to their original group assignments, regardless of adherence to the intervention. This minimizes bias due to non-adherence or deviations from the protocol.	NA		Low	Low	Despite the lack of blinding, the consistent application of the intervention and use of ITT analysis reduce concerns about deviations from the intended interventions.	Unpredictable	It is difficult to predict how awareness of group assignment may have influenced participant behavior, making the direction of any potential bias unclear.	PY	Some participants dropped out before the 12-week follow-up, leading to incomplete outcome data. However, the dropout rate was low, and efforts were made to minimize loss of follow-up.	NA		NA		NA		Low
2024/10/23 02.30	FHCN061	SQ	NCT02505425	Dionne-Odom J.N.	Advanced heart failure	usual care	QoL	0,0317	assignment to intervention (the 'intention-to-treat' effect)	NA	1	Journal article(s) with results of the trial; Non-commercial trial registry record (e.g. ClinicalTrials.gov record)	Y	Y	The allocation sequence was random, as it was generated using a computer-based randomization scheme. This ensured an equal chance of being assigned to either the intervention or control group, reducing selection bias​_x000D_ The randomization was concealed from participants and care providers. Only the data collectors and investigators involved in analysis were blinded, helping prevent selection …	N	There were no significant baseline differences between the intervention and control groups in terms of demographic or clinical characteristics, suggesting that the randomization process was successfully executed	Low	Low	The randomization process was appropriately conducted, with concealed allocation and no significant baseline imbalances. The risk of bias due to the randomization process is therefore considered low.	Unpredictable		Y	Y	Due to the nature of the intervention (telehealth early palliative care), it was not possible to blind participants to their group assignment. Participants in the intervention group knew they were receiving early palliative care support, which could introduce performance bias​_x000D_ The healthcare providers and those delivering the telehealth palliative care were aware of the group assignments, …	Y	There were some deviations from the intended intervention, including the variable levels of telehealth contact between participants and providers. Some caregivers received additional support outside the trial protocol, which may have affected the outcomes​	PY	The deviations, such as extra support provided to some participants, may have influenced their overall experience of care and could have affected the outcomes, particularly in relation to caregiver burden and satisfaction	Y		Y	The analysis followed an intention-to-treat (ITT) approach, ensuring that all participants were analyzed according to their originally assigned groups, regardless of deviations from the protocol. This helps reduce bias due to deviations​	NA		Some concerns	Some concerns	The lack of blinding and deviations in how the intervention was delivered (e.g., extra telehealth support) raise some concerns about bias. However, the use of an intention-to-treat analysis helps mitigate the impact of these deviations.	Unpredictable	The deviations could have favored the intervention group by providing additional support beyond what was intended, but the overall impact of these deviations on the outcomes is difficult to predict.	PY	: There were some missing data, as not all participants completed the follow-up assessments. Some caregivers dropped out or did not complete all outcome measures, leading to a small amount of missing data. This could introduce bias, but the extent of missing data was reported to be relatively low	NA		NA		NA		Low
2024/10/23 02.44	FHCN062	SQ	S1976131723000324.	Tam H.	Hypertension	usual care	BP reduction	RR = 1.52	assignment to intervention (the 'intention-to-treat' effect)	NA	1	Journal article(s) with results of the trial; Non-commercial trial registry record (e.g. ClinicalTrials.gov record)	Y	Y	The study employed a permuted block randomization with a block size of four, and the allocation sequence was computer-generated using an online tool. This approach is widely accepted in randomized controlled trials to ensure that the assignment of participants to groups is truly random and not influenced by external factors. The use of this method suggests a high level of rigor in the randomizati…	N	The baseline characteristics between the intervention and control groups were analyzed and showed no statistically significant differences. This indicates that the randomization process was effective in creating comparable groups at the start of the trial. The absence of baseline imbalances between groups minimizes the risk that the outcomes could be influenced by pre-existing differences, reinfo…	Low	Low	Given the random allocation sequence generation, proper concealment, and lack of baseline imbalances, the risk of bias from the randomization process is judged to be low. The methodology used was appropriate to mitigate potential biases that could arise from the randomization process.	Unpredictable		Y	Y	Participants were likely aware of their assigned interventions since the intervention group received text messages and health education, whereas the control group received general health messages. This makes it difficult to blind the participants fully to the intervention they were receiving. While this lack of blinding could introduce bias, the nature of the intervention (education and text mess…	N	There is no indication in the study that deviations from the intended interventions occurred due to the trial context. Both groups appear to have received the intervention as per the study protocol, with weekly text messages and educational sessions carried out as planned. The processes were structured, reducing the risk of significant deviations.	NA		NA		Y	The study used an intention-to-treat (ITT) analysis, which is considered appropriate for randomized controlled trials. ITT analysis helps to account for any deviations from the assigned intervention by analyzing participants in the group to which they were randomized, regardless of their adherence to the intervention. This method minimizes the risk of bias from non-compliance or protocol deviatio…	NA		Low	Some concerns	Although participants and carers were aware of the intervention, which could introduce bias, the use of an intention-to-treat analysis and the lack of major deviations from the intervention protocol help to mitigate this risk. Nonetheless, the potential influence of participant awareness on behavior and outcomes introduces some concerns about bias.	Unpredictable		Y	The study reported a retention rate of 81.2% at the final follow-up, indicating that outcome data were available for a substantial majority of participants. Although some dropout occurred, the proportion of missing data was small and unlikely to impact the study's findings significantly. Furthermore, the study used intention-to-treat (ITT) analysis, which accounted for all randomized participants…	NA		NA		NA		Low
2024/10/23 03.36	FHCN063	SQ	NCT04659005	Caixia L.	HCC	usual care	HCC screening uptake	-0,45	assignment to intervention (the 'intention-to-treat' effect)	NA	1	Journal article(s) with results of the trial; Non-commercial trial registry record (e.g. ClinicalTrials.gov record)	Y	Y	The randomization process was performed using computer-generated random sequences, ensuring unbiased group allocation for this cluster-randomized trial._x000D_ _x000D_ The allocation was concealed from participants and staff until after randomization to avoid selection bias.	N	There were no significant baseline differences between the intervention and control groups, suggesting a successful randomization process.	Low	Low	Randomization was well-executed with concealed allocation and no baseline imbalances, resulting in a low risk of bias.	Unpredictable	The randomization was successful, so the potential direction of bias is unpredictable.	Y	Y	Participants were aware of their assignment to the nurse-led decision counseling program due to the nature of the intervention, which could introduce some risk of performance bias._x000D_ Healthcare providers were aware of the group assignments, which might influence the delivery of care and introduce bias.	N	The intervention was applied consistently across both groups, with no reported deviations from the intended intervention.	NA		NA		Y	Intention-to-treat (ITT) analysis was used to account for all participants according to their original group assignments, which reduces the risk of bias due to deviations from the intervention.	NA		Low	Low	The use of ITT analysis and consistent intervention application across groups lead to a low risk of bias due to deviations from the intended interventions.	Unpredictable	The use of ITT analysis and consistent intervention application across groups lead to a low risk of bias due to deviations from the intended interventions.	Y	The study had a high completion rate, with most participants completing the intervention and follow-up assessments. Some participants dropped out due to unrelated reasons such as death.	NA		NA		NA		Low
2024/10/23 02.44	FHCN064	SQ	UMIN000048955	Tawfik E.	breast cancer	usual care	self-care behaviors	1.36 ± 0.28	assignment to intervention (the 'intention-to-treat' effect)	NA	1	Journal article(s) with results of the trial; Non-commercial trial registry record (e.g. ClinicalTrials.gov record)	Y	Y	The study employed a cluster random sampling technique, where participants were allocated based on time clusters to either the ChemoFreeBot group, nurse-led education group, or routine care group. The randomization process appears to have been properly implemented, ensuring that the allocation was random​s_x000D_ _x000D_ Allocation concealment was implemented using sealed, opaque envelopes, a com…	N	The baseline characteristics of the participants, such as age, education level, marital status, stage of cancer, and other demographic factors, were similar across all groups. The lack of significant differences in these baseline characteristics between groups indicates that the randomization process was successful in creating comparable groups. When there are no notable baseline differences, it …	Low	Low	The randomization process was well-executed, with a clearly defined method of randomization, effective concealment of the allocation sequence, and no significant baseline imbalances. All of these factors contribute to a low risk of bias arising from the randomization process. This reduces the likelihood that any bias would impact the internal validity of the study, ensuring that the effects obser…	Unpredictable	Since the randomization was effectively carried out and no significant baseline differences were detected, any bias arising from the randomization process would likely be small and unpredictable. This means that if any bias is present, it is not likely to systematically favor one group over another or to affect the overall results in a predictable manner.	Y	Y	Given the nature of the interventions—ChemoFreeBot providing digital educational support, nurse-led education, and routine care—it would have been difficult to blind participants. Participants in each group were likely aware of their assigned intervention, especially since these interventions involved active engagement with either digital tools or direct nurse interaction. Awareness of the interv…	N	There is no indication that significant deviations from the intended interventions occurred during the trial. The interventions were administered according to the study protocol, and participants appear to have adhered to their assigned interventions. The study design and follow-up procedures likely ensured that deviations were minimized, keeping the interventions consistent between participants.	NA		NA		Y	The study employed an intention-to-treat (ITT) analysis, which is appropriate for estimating the effect of assignment to intervention. ITT ensures that all participants are analyzed according to the group they were originally assigned, regardless of whether they completed or adhered to the intervention. This approach is widely considered the gold standard for analyzing the effect of randomization…	NA		Low	Some concerns	While participants and caregivers were aware of the intervention assignments, which could introduce performance bias, the lack of significant deviations from the intervention and the use of ITT analysis help to mitigate this risk. Nevertheless, the inability to blind participants and caregivers still leaves room for some concerns about bias.	Unpredictable	Since there were no major deviations from the intervention, and the analysis was appropriately conducted, any bias introduced by deviations from the intended intervention is likely small and unpredictable in its effect.	PY	The study reports a high retention rate, with most participants completing the trial and providing outcome data. However, there may have been a small number of participants who did not complete the study or missed follow-ups. Given the relatively high retention rate, the majority of participants likely contributed outcome data, making it unlikely that missing data would significantly bias the res…	NA		NA		NA		Low
2024/10/23 02.44	FHCN065	SQ	NCT05304780	LIU W-I	Schizophrenia	usual care	recovery	59.92 ± 14.35	assignment to intervention (the 'intention-to-treat' effect)	NA	1	Journal article(s) with results of the trial; Non-commercial trial registry record (e.g. ClinicalTrials.gov record)	Y	Y	The study used cluster randomization at the nurse level to assign participants to either the experimental group or the control group. This method ensures a random allocation sequence, reducing selection bias and ensuring comparability between groups._x000D_ _x000D_ The randomization process involved using a blinded allocator to assign nurses to their respective groups. Since the participants were…	N	Baseline characteristics, such as gender, age, education level, and clinical variables, were balanced between the experimental and control groups. No significant differences were reported between the groups, indicating that the randomization process effectively created comparable groups.	Low	Low	The randomization process was appropriately conducted with random sequence generation and concealment, and the baseline characteristics between groups were comparable. As a result, the risk of bias arising from the randomization process is judged to be low.	Unpredictable	Given the appropriate randomization process and the balanced baseline characteristics, any bias that may arise is likely to be minimal and unpredictable in its effect on the results.	Y	Y	Participants were likely aware of their assigned intervention, as the intervention involved a needs-tailored nurse-led recovery program, which would be difficult to blind to participants. Awareness of the intervention could lead to performance bias, but this is often unavoidable in non-pharmacological interventions._x000D_ _x000D_ Care providers (nurses) delivering the intervention were aware of …	N	There is no indication that significant deviations from the intended interventions occurred due to the trial context. Both the experimental and control groups received their respective interventions as planned, with no evidence of major deviations that would have affected the outcomes.	NA		NA		Y	The study used intention-to-treat (ITT) analysis, which is appropriate for estimating the effect of assignment to intervention. ITT ensures that all participants are analyzed in the groups they were originally assigned to, regardless of adherence, reducing bias due to deviations from the intended intervention.	NA		Low	Some concerns	Although participants and carers were aware of the intervention, which could introduce performance bias, the lack of major deviations and the use of intention-to-treat analysis mitigate this risk. The inability to blind participants and carers introduces some concerns, but overall the risk of bias is limited.	Unpredictable	The awareness of the intervention assignment may introduce some bias, but it is difficult to predict whether this would favor the experimental or control group. Therefore, the direction of any bias is unpredictable.	PY	While the study reported follow-up and outcome data for the majority of participants, it is likely that some participants were lost to follow-up, which is common in clinical trials. However, the proportion of missing data was likely small and does not appear to significantly impact the overall results. The study does not report any major concerns about missing data, suggesting that the majority o…	NA		NA		NA		Low
2024/10/23 02.44	FHCN066	SQ	s12913-024-10804-8	Shi W.	osteoporosis	usual care	self-care	0,003	assignment to intervention (the 'intention-to-treat' effect)	NA	1	Journal article(s) with results of the trial; Non-commercial trial registry record (e.g. ClinicalTrials.gov record)	Y	PY	The study employed a randomization process, although the specific method of random sequence generation was not detailed. Randomization was likely performed correctly, as this is standard in studies of this nature, but without specific details on the sequence generation, it is assumed to be random._x000D_ _x000D_ The article does not provide explicit details on whether the allocation sequence was …	N	Baseline characteristics between the intervention and control groups appear to be well-balanced, with no significant differences reported. This indicates that the randomization process was successful in creating comparable groups, reducing the risk of selection bias.	Low	Low	The randomization process appears to have been appropriately conducted, with balanced baseline characteristics. The only uncertainty relates to the allocation concealment, but this does not appear to have substantially influenced the study outcomes.	Unpredictable	Given the general adherence to randomization principles and no major baseline imbalances, any bias arising from the randomization process is likely minimal and unpredictable in its effect on the results.	Y	Y	Participants were likely aware of their assigned intervention, especially if the intervention involved visible or interactive components, such as community-embedded follow-up management versus daily self-care. This awareness is common in non-pharmacological interventions and could potentially introduce performance bias._x000D_ _x000D_ Caregivers or health professionals involved in delivering the …	N	There is no indication of any deviations from the intended interventions that arose because of the trial context. Both groups seem to have received their assigned interventions as planned.	NA		NA		Y	The study appears to have used appropriate statistical analysis methods, including intention-to-treat (ITT) analysis, to assess the effect of the intervention. ITT is the most reliable approach for estimating the effect of assignment to an intervention, as it includes all participants in their originally assigned groups, regardless of adherence.	NA		Low	Some concerns	Participants and caregivers were aware of the intervention assignments, which may introduce performance bias. However, the use of standardized protocols and intention-to-treat analysis mitigates this risk. Although the inability to blind participants and carers raises some concerns, the overall risk of bias due to deviations from the intended interventions remains limited.	Unpredictable	Since deviations were unlikely and analysis was conducted appropriately, the direction of any bias due to deviations is difficult to predict and is likely minimal.	PY	While the study likely had a high retention rate, some participants may have been lost to follow-up, which is common in clinical trials. However, the available information suggests that data for most participants were collected and included in the analysis. The proportion of missing data does not seem to be significant enough to raise concerns.	NA		NA		NA		Low
2024/10/23 02.41	FHCN067	SQ	NCT03878212	Wong A.KC.	t2dm/chronic pain/Hypertension	usual care	self efficacy	CI: 26.11 to 31.13	assignment to intervention (the 'intention-to-treat' effect)	NA	1	Journal article(s) with results of the trial; Non-commercial trial registry record (e.g. ClinicalTrials.gov record)	Y	PY	The study employed a randomization process using computer-generated random allocation, ensuring that participants were randomly assigned to the intervention or control groups. This is a standard and widely accepted method that helps ensure comparability between groups at the start of the trial._x000D_ _x000D_ Although the study mentions random allocation, it does not provide detailed information …	N	The baseline characteristics of participants across all groups were well-balanced, with no significant differences in demographic or clinical factors. This suggests that the randomization process was effective in creating comparable groups, minimizing the risk of confounding variables influencing the results.	Low	Low	The randomization process appears to have been well-executed, with a random sequence generation and no significant baseline imbalances between groups. Although there is limited information on allocation concealment, the evidence suggests that the risk of bias from the randomization process is low	Unpredictable	Since the randomization process was likely well-conducted and the groups were balanced at baseline, any bias that might arise would likely be minimal and unpredictable in its effect on the outcomes.	Y	Y	Participants were likely aware of the intervention they received, particularly since the intervention involved the use of an mHealth app and proactive phone calls, which could not be easily blinded. Awareness of the intervention might influence participants' behavior, potentially introducing some performance bias._x000D_ Caregivers and those administering the interventions were aware of which gro…	N	There is no indication of significant deviations from the intended interventions. Both the experimental and control groups received their respective interventions as planned. Adherence to the intervention protocol across the study minimizes the risk of bias arising from deviations.	NA		NA		Y	The study used intention-to-treat (ITT) analysis, which is the appropriate method for estimating the effect of assignment to an intervention. ITT analysis helps ensure that any participants who deviated from their assigned intervention are still included in the group to which they were originally assigned, reducing the impact of deviations on the results.	NA		Low	Some concerns	Since participants and those administering the interventions were aware of the group assignments, there is potential for performance bias. However, adherence to the intervention protocol and the use of intention-to-treat analysis mitigate this risk. Although blinding was not possible, the overall risk of bias due to deviations from the intended interventions is limited.	Unpredictable	The lack of blinding may introduce some bias, but given the consistency of the intervention delivery and the use of ITT analysis, the direction of this bias is difficult to predict and likely minimal.	PY	The study reported data for the majority of participants, but it is likely that some participants may have dropped out or missed follow-ups, as is typical in clinical trials. The proportion of missing data appears to be small and unlikely to significantly affect the study’s conclusions.	NA		NA		NA		Low
2024/10/23 02.42	FHCN068	SQ	ISRCTN11669964​	Worthington J.	LUTS	usual care	reduction IPSS	-1.81 points (95% CI -2.66 to -0.95)	assignment to intervention (the 'intention-to-treat' effect)	NA	1	Journal article(s) with results of the trial; Non-commercial trial registry record (e.g. ClinicalTrials.gov record)	Y	Y	The allocation sequence was random, as the trial used a computer-generated randomization system. Randomization was stratified to ensure balanced groups and minimize selection bias. This method ensures that participants were assigned to either the intervention or control group based on chance, reducing the likelihood of bias in group formation._x000D_ Allocation concealment was performed appropria…	N	Baseline characteristics, including demographic and clinical factors, were well-balanced between the intervention and control groups. No significant baseline differences were reported, indicating that the randomization process was successful in creating comparable groups.	Low	Low	The randomization sequence was appropriately generated and concealed, and the groups were balanced at baseline, minimizing the risk of bias. Therefore, the overall risk of bias arising from the randomization process is considered low.	Unpredictable	Given the appropriate randomization and lack of baseline imbalances, any potential bias is likely to be small and unpredictable in its effect on the outcomes.	Y	Y	Participants were likely aware of the intervention they were receiving, as the nature of the trial's interventions (TRIUMPH intervention vs. usual care) would make blinding difficult. Awareness of the intervention can introduce performance bias, particularly in non-pharmacological interventions._x000D_ Those delivering the intervention were aware of the group assignment, as the interventions requ…	N	There is no indication that deviations from the intended interventions arose due to the trial context. The intervention appears to have been implemented as intended in both groups, without major deviations that could have affected the outcomes.	NA		NA		Y	The study used intention-to-treat (ITT) analysis, which is the appropriate method to estimate the effect of assignment to intervention. ITT analysis ensures that all participants are included in the analysis regardless of deviations from the assigned intervention, reducing bias related to deviations.	NA		Low	Some concerns	Although participants and those delivering the intervention were aware of the intervention assignments, the use of standardized intervention protocols and intention-to-treat analysis reduces the impact of performance bias. However, the lack of blinding for participants and caregivers introduces some concerns.	Unpredictable	While the risk of bias is mitigated by standardized procedures, the lack of blinding could introduce bias in either direction. Therefore, the direction of any potential bias is unpredictable.	PY	The study reported outcome data for the majority of participants, although some participants may have been lost to follow-up, as is typical in trials. The proportion of missing data appears small, and it is unlikely that missing data would substantially affect the study’s conclusions.	NA		NA		NA		Low
2024/10/24 17.22	FHCN069	SQ	NCT0279815	Alcoberro L.	Heart Failure	Usual care	QoL	95% CI 0.11–0.32	assignment to intervention (the 'intention-to-treat' effect)	NA	1	Journal article(s) with results of the trial; Non-commercial trial registry record (e.g. ClinicalTrials.gov record)	Y	Y	The randomization process was applied through a natural experiment based on temporal discharge periods. As patients were assigned to the intervention or control group based on discharge date, no selection bias was introduced._x000D_ _x000D_ The temporal grouping ensured that participants and staff were unaware of which group they would fall into at the time of enrollment.	N	There were no significant differences in baseline characteristics between the control and intervention groups, supporting that randomization did not introduce bias.	Low	Low	The natural experiment design with proper allocation and minimal baseline differences indicates a low risk of bias	Unpredictable	Randomization appears robust, so bias is unpredictable.	Y	Y	Participants knew which group they were in due to the clear nature of the program's follow-up and nurse-led intervention._x000D_ _x000D_ Healthcare staff delivering the intervention were aware of group assignments, which is expected for such an intervention	N	The intervention was implemented consistently across groups.	NA		NA		Y	Intention-to-treat (ITT) analysis was used, ensuring that all patients were analyzed based on their original group, regardless of deviations or adherence.	NA		Low	Some concerns	The consistent application of the intervention and the ITT analysis reduce the likelihood of deviations influencing the outcome.	Unpredictable	The intervention was applied consistently, so bias direction is unpredictable.	Y	Follow-up data were available for the vast majority of participants, with very few dropouts.	NA		NA		NA		Low
2024/10/23 02.42	FHCN070	SQ	ACTRN12614000077684 .	Tolson	OSA	USUAL CARE	CPAP usage	p=0.2	assignment to intervention (the 'intention-to-treat' effect)	NA	1	Journal article(s) with results of the trial; Non-commercial trial registry record (e.g. ClinicalTrials.gov record)	Y	Y	The study used a computer-generated randomization process to assign participants to the intervention or control group. This random allocation method ensures that the assignment was unbiased and reduces the likelihood of selection bias._x000D_ Allocation was concealed by using centralized randomization, meaning neither participants nor the research staff knew the assignments prior to enrollment. T…	N	Baseline characteristics were balanced between the groups, indicating that the randomization process was effective. There were no significant differences in key demographic or clinical characteristics that would suggest an issue with the randomization._x000D_	Low	Low	The randomization process appears to have been executed properly, with no evidence of bias arising from baseline imbalances or allocation issues. Therefore, the overall risk of bias from the randomization process is low.	Unpredictable	Since the randomization process was appropriately conducted and the groups were well-balanced at baseline, any bias that might arise would likely be minimal and its direction would be unpredictable.	Y	Y	Participants were likely aware of their group assignment since it would be challenging to blind participants to the type of intervention they received (e.g., CPAP education vs. standard care). This awareness introduces the possibility of performance bias, especially for outcomes related to adherence behavior._x000D_ It is probable that the healthcare providers delivering the interventions were aw…	N	There is no evidence that deviations from the intended intervention occurred. The study protocol appears to have been followed, and participants in both groups received the interventions as intended._x000D_	NA		NA		Y	The study employed intention-to-treat (ITT) analysis, which is appropriate for estimating the effect of assignment to the intervention. ITT analysis helps mitigate the risk of bias by including all participants in their originally assigned groups, even if deviations occurred._x000D_	NA		Low	Some concerns	Although participants and caregivers were aware of the intervention assignments, which may introduce performance or detection bias, the use of standardized intervention protocols and ITT analysis helps reduce the risk of bias. However, the lack of blinding leads to some concerns.	Unpredictable	Any potential bias due to deviations from the intended intervention would likely be minimal and unpredictable in its effect on the study’s results, given the adherence to the study protocol.	PY	Based on the study report, data were likely available for most participants. However, like in many clinical trials, there might have been some loss to follow-up. The missing data do not appear to be substantial enough to introduce bias.	NA		NA		NA		Low
2024/10/23 02.43	FHCN071	SQ	77082166-604.01.0	Döndü Şanlıtürk	Asthma	usual care	care nurden of family caregivers	23.03 ± 10.41	assignment to intervention (the 'intention-to-treat' effect)	NA	1	Journal article(s) with results of the trial; Non-commercial trial registry record (e.g. ClinicalTrials.gov record)	Y	PY	The study employed randomization to allocate participants into the nurse-led home visit program (intervention) or the standard outpatient care (control) groups. The randomization process was performed using a computer-generated sequence, ensuring that participants were randomly assigned to each group. This reduces selection bias._x000D_ _x000D_ While the study specifies that randomization was con…	N	The baseline characteristics of participants in both the intervention and control groups were well-balanced, with no significant differences. This indicates that the randomization process was successful in creating comparable groups.	Low	Low	The randomization process was conducted appropriately, with no evidence of selection bias or significant baseline imbalances. As a result, the overall risk of bias arising from the randomization process is judged to be low.	Unpredictable	Given the randomized design and well-balanced baseline characteristics, any potential bias is likely to be minimal and unpredictable in its direction or effect on the study outcomes.	Y	Y	Participants were likely aware of their assigned intervention, as it would have been challenging to blind them to whether they received home visits or standard care. This knowledge introduces the potential for performance bias, as participants’ behavior might have been influenced by their awareness of the intervention._x000D_ The nurses delivering the intervention (home visits) and the standard c…	N	There is no evidence of deviations from the intended intervention. Participants in the intervention group received the nurse-led home visits as planned, and the control group received standard outpatient education. Adherence to the intervention protocol was likely well-maintained._x000D_	NA		NA		Y	The study used intention-to-treat (ITT) analysis, which is appropriate for estimating the effect of assignment to intervention. ITT analysis helps reduce bias by including all randomized participants in their originally assigned groups, even if deviations from the intervention occurred.	NA		Low	Low	While there is some risk of performance bias due to the lack of blinding for participants and caregivers, the use of standardized protocols and ITT analysis mitigates some of the bias. The lack of deviations from the intended intervention supports the robustness of the findings, but the inability to blind participants and caregivers introduces some concerns.	Unpredictable		Y	The study appears to have reported outcome data for nearly all participants who were randomized. There is no significant mention of missing data that would raise concerns about bias. Therefore, it is assumed that data for this outcome were available for most participants.	NA		NA		NA		Low
[truncated: 35 more columns]

## Sheet: Summary
Unique ID	Reviewer	Study ID	Reference	Experimental	Comparator	Outcome	Result	Aim	Effect of adhering to intervention?	Weight	Randomization process	Deviations from intended interventions	Mising outcome data	Measurement of the outcome	Selection of the reported result	Overall Bias					Randomization process	Deviations from intended interventions	Mising outcome data	Measurement of the outcome	Selection of the reported result	Overall Bias
FHCN01	SQ	ISRCTN96897082	Karen G. Castillo-Hernández	T2DM	Usual Care	HbA1c reduction	8.2 ± 1.7	assignment to intervention (the 'intention-to-treat' effect)	NA	1	Low	Low	Some concerns	Low	Low	Some concerns				Assignment to intervention (the 'intention-to-treat' effect)
FHCN02	SQ	JPX1188835	Austine U. Onyia	diabetes	usual care	Reduction HbA1c levels	21% reduction	assignment to intervention (the 'intention-to-treat' effect)	NA	1	Low	Low	Some concerns	Low	Low	Some concerns				Total number of study = 71
FHCN03	SQ	11020276	Faria A.D.C.A et al.	Frailty in older adults	usual care	functional capacity	11.4 ± 1.35	assignment to intervention (the 'intention-to-treat' effect)	NA	1	Low	Low	Low	Low	Low	Low				Low risk	91.5	38	87.3	38	87.3	47.9
FHCN04	SQ	NCT05890222	Sarkar A.	Hypertension	usual care	BP reduction	4.0 (95% CI 2.1 to 7.7)​	assignment to intervention (the 'intention-to-treat' effect)	NA	1	Low	Low	Some concerns	Low	Low	Some concerns				Some concerns	8.5	57.7	8.5	53.5	12.7	47.9
FHCN05	SQ	NCT01406184	Baziyantes G.	mental health	usual care	positve parenting behavior	B = 0.21; 95% CI = 0.03, 0.39.	assignment to intervention (the 'intention-to-treat' effect)	NA	1	Low	Low	Low	Low	Low	Low				High risk	0	4.2	4.2	8.5	0	4.2
FHCN06	SQ	NCT02713347	Bekelman D. B	Heart Failure	usual care	QoL	0,41	assignment to intervention (the 'intention-to-treat' effect)	NA	1	Low	Low	Low	Low	Low	Low				Adhering to intervention (the 'per-protocol' effect)
FHCN07	SA	10.1111/nhs.13048	Cengiz D.	T2DM	usual care	Self efficacy	4.90, 5.70	assignment to intervention (the 'intention-to-treat' effect)	NA	1	Low	Low	Low	Some concerns	Low	Low				Total number of study = 0
FHCN08	SQ	10.1177/10848223231205200	Tanrikulu F.	Bedridden patients	usual care	caregiver burden	45.31- 25.46	assignment to intervention (the 'intention-to-treat' effect)	NA	1	Low	Low	Low	Some concerns	Low	Low				Low risk
FHCN09	SQ	TCTR20220217003	Changsieng P.	T2DM	usual care	HbA1c reduction	0,007	assignment to intervention (the 'intention-to-treat' effect)	NA	1	Low	Low	Low	Low	Low	Low				Some concerns
FHCN10	SQ	NCT00236599	Conti M.	Obesity and Hypertension	usual care	Obesity	0,31	assignment to intervention (the 'intention-to-treat' effect)	NA	1	Some concerns	Low	Low	Low	Low	Low				High risk
FHCN11	SQ	NCT05328739	Dağdelen D., Zincir H.	tumor	usual care	self-care	0,45	assignment to intervention (the 'intention-to-treat' effect)	NA	1	Some concerns	Low	Low	Low	Low	Low
FHCN12	SQ	NCT04812064	Davis, Ann M.	Obesity	usual care	Weight loss	0,5	assignment to intervention (the 'intention-to-treat' effect)	NA	1	Low	Low	Low	Low	Low	Low
FHCN13	SQ	NCT04936321	Deegan, N. L	chronic pain	usual care	patient satisfaction	0,8	assignment to intervention (the 'intention-to-treat' effect)	NA	1	Low	Some concerns	Some concerns	Some concerns	Low	Some concerns
FHCN14	SQ	NCT05595655	Dellafiore F.	Heart Failure	usual care	self care maintenance	0,185	assignment to intervention (the 'intention-to-treat' effect)	NA	1	Low	Some concerns	Low	Some concerns	Low	Some concerns
FHCN15	SQ	ChiCTR2300078798	Ding Y.	ischemic stroke	usual care	Improvment in motor function	Rehabilitation	assignment to intervention (the 'intention-to-treat' effect)	NA	1	Low	Some concerns	Low	Some concerns	Low	Low
FHCN16	SA	NCT03379893	Leonard E. Egede	T2DM	usual care	HbA1 reduction	0,99	assignment to intervention (the 'intention-to-treat' effect)	NA	1	Low	Low	Low	Some concerns	Low	Low
FHCN17	SA	10.3389/fpubh.2024.1275447	Fei Wang	strocke	usual care	Caregiver's caring	95.35 ± 12.13	assignment to intervention (the 'intention-to-treat' effect)	NA	1	Low	Low	Low	Low	Low	Low
FHCN18	SQ	ACTRN12614001113640.	Fethney J.	Cancer	usual care	Hospital readmission	0,12	assignment to intervention (the 'intention-to-treat' effect)	NA	1	Low	Low	Low	Some concerns	Low	Low
FHCN19	SQ	NCT03573778	Ford-Gilboe M.	IPV	usual care	QoL	0,018	assignment to intervention (the 'intention-to-treat' effect)	NA	1	Low	Some concerns	Low	Some concerns	Low	Some concerns
FHCN20	SQ	ISRCTN54268283	Frost C.	Family older	usual care	IADL	0,25	assignment to intervention (the 'intention-to-treat' effect)	NA	1	Low	Some concerns	Low	Some concerns	Low	Some concerns
FHCN21	SQ	NCT02451059	Garg A.	child maltreatment	usual care	health care	0,141	assignment to intervention (the 'intention-to-treat' effect)	NA	1	Low	Some concerns	Low	Some concerns	Low	Some concerns
FHCN22	SA	B300201942084	Gillis K.	dementia	usual care	reduction in BPSD	-1,41	assignment to intervention (the 'intention-to-treat' effect)	NA	1	Low	Some concerns	Low	Some concerns	Low	Some concerns
FHCN23	SQ	NCT04488289	Nilsson G.	Hypertension	usual care	SBP/DBP comparision	0,692	assignment to intervention (the 'intention-to-treat' effect)	NA	1	Low	Some concerns	Low	Some concerns	Low	Some concerns
FHCN24	SQ	10.4103/ijnmr.ijnmr_391_20	Amoozadeh B.	T2DM	usual care	HbA1c levels	41.5- 42.37	assignment to intervention (the 'intention-to-treat' effect)	NA	1	Low	Low	Low	Some concerns	Low	Low
FHCN25	SQ	NCT05533749	Meike M. Hoogervorst	SMI	usual care	lifestyle modification	6,2	assignment to intervention (the 'intention-to-treat' effect)	NA	1	Low	Some concerns	Low	Some concerns	Low	Some concerns
FHCN26	SQ	NCT05533749	Huang H-L	dementia	usual care	self-efficacy	0,588	assignment to intervention (the 'intention-to-treat' effect)	NA	1	Low	Some concerns	Low	Some concerns	Low	Some concerns
FHCN27	SQ	DOI: 10.1111/bjh.19113	Sisler I.	SCD	usual care	Hydroxyurea uptake	5,8	assignment to intervention (the 'intention-to-treat' effect)	NA	1	Low	Some concerns	Low	Some concerns	Low	Some concerns
FHCN28	SQ	10.1111/jnu.12883	Wong E.M.L.	MetS	usual care	Body weight	-0.351 - 1710	assignment to intervention (the 'intention-to-treat' effect)	NA	1	Low	Low	Low	Some concerns	Low	Low
FHCN29	SQ	10.1186/s12906-023-04238-8	Jiang	COPD	Uusual care	exercise capacity	1,87	assignment to intervention (the 'intention-to-treat' effect)	NA	1	Low	Some concerns	Low	Some concerns	Low	Some concerns
FHCN30	SQ	10.3389/fpubh.2024.1239445	Yuan Y.	chronic diseases	usual care	QoL	95	assignment to intervention (the 'intention-to-treat' effect)	NA	1	Low	Low	Low	Some concerns	Low	Low
FHCN31	SQ	10.1186/s12889-023-05250-0	Kerman N.	Mental illness	usual care	services contact rates	1,61	assignment to intervention (the 'intention-to-treat' effect)	NA	1	Low	High	Low	High	Low	Some concerns
FHCN32	SQ	NCT05402475	Kerry C.	BDD	usual care	BDD sympton severity	-0,96	assignment to intervention (the 'intention-to-treat' effect)	NA	1	Low	High	Low	High	Low	Some concerns
FHCN33	SQ	10.1111/iwj.14326	Ko Fang H.	enterostomy	usual care	self-care ability	U = 605.0,	assignment to intervention (the 'intention-to-treat' effect)	NA	1	Low	High	Low	High	Low	Some concerns
FHCN34	SQ	DOI: 10.1111/iwj.13015	Kraschnewski, J. L. et al.	COVID-19	usual care	covid-19 infection rate reduction	28,37	assignment to intervention (the 'intention-to-treat' effect)	NA	1	Low	Some concerns	Low	Some concerns	Some concerns	Some concerns
FHCN35	SQ	10.1016/j.ecns.2024.101557	Vogelsang L.	Dementia	usual care	Healthy Lifestile	43,4	assignment to intervention (the 'intention-to-treat' effect)	NA	1	Low	Some concerns	Low	Some concerns	Some concerns	Some concerns
FHCN36	SQ	KCT0006560	Lee et al.	prostate cancer	usual care	Healthy lifestyle	-12	assignment to intervention (the 'intention-to-treat' effect)	NA	1	Low	Some concerns	Low	Some concerns	Low	Some concerns
FHCN37	SQ	10.1111/ijn.12883	Zhang F.	T2DM	usual care	Self-managment	18.2- 23.6	assignment to intervention (the 'intention-to-treat' effect)	NA	1	Low	Low	Low	Some concerns	Low	Low
FHCN38	Sq	74345449	Lyndon H.	frailty older	usual care	QoL	3,77	assignment to intervention (the 'intention-to-treat' effect)	NA	1	Low	Some concerns	Low	Some concerns	Some concerns	Some concerns
FHCN39	SQ	DRKS00017795	Mallon T.	chronic conditions	usual care	hospital admission	0,77	assignment to intervention (the 'intention-to-treat' effect)	NA	1	Low	Some concerns	Low	Some concerns	Low	Some concerns
FHCN40	SQ	NCT04609371	Yaffe M.	depression	usual care	depression	0,18	assignment to intervention (the 'intention-to-treat' effect)	NA	1	Some concerns	Some concerns	Some concerns	Some concerns	Some concerns	Some concerns
FHCN41	SQ	NCT03360539	Mcconnel M.	Adverse birth outcomes	usual care	reduction adverse birth	0,68	assignment to intervention (the 'intention-to-treat' effect)	NA	1	Some concerns	Some concerns	High	High	Some concerns	High
FHCN42	SQ	NCT04590469	McDermid J.	dementia	usual care	QoL	0,04	assignment to intervention (the 'intention-to-treat' effect)	NA	1	Some concerns	Some concerns	High	High	Some concerns	High
FHCN43	SQ	10.1111/ijn.12883	Kim B.	Hyperthension	usual care	Reduction BP	5.67 - 17.53	assignment to intervention (the 'intention-to-treat' effect)	NA	1	Low	Low	Low	Some concerns	Low	Low
FHCN44	SQ	DRKS00013904	Metzner G.	Chronic diseases	usual care	health social status	0,88	assignment to intervention (the 'intention-to-treat' effect)	NA	1	Some concerns	Some concerns	High	High	Some concerns	High
FHCN45	SQ	NCT05846984	Meyer K.	Alzhaimer	usual care	self-efficacy	1980-01-08	assignment to intervention (the 'intention-to-treat' effect)	NA	1	Low	Some concerns	Low	Some concerns	Some concerns	Some concerns
FHCN46	SQ	NCT02158741	Miklavcic J.	T2DM	usual care	Physical functioning	0,79	assignment to intervention (the 'intention-to-treat' effect)	NA	1	Low	Some concerns	Low	Some concerns	Some concerns	Some concerns
FHCN47	SQ	NCT02158741	Mitchell A.	Eczema	usual care	Eczema severity	0,545	assignment to intervention (the 'intention-to-treat' effect)	NA	1	Low	Some concerns	Low	Low	Low	Low
FHCN48	SQ	NCT04513899	Nyamathi D.	Hepatite C	usual care	SVR12	−0.49, 0.64	assignment to intervention (the 'intention-to-treat' effect)	NA	1	Low	Some concerns	Low	Low	Low	Low
FHCN49	SQ	PACTR202206622552114	Ogunyemi A.	HIV/AIDS	usual care	linkage to care	0.8–820.6	assignment to intervention (the 'intention-to-treat' effect)	NA	1	Low	Some concerns	Low	Low	Low	Low
FHCN50	SQ	NCT04513899	Okube T.	CVD	usual care	CVD risk factors	p < .001	assignment to intervention (the 'intention-to-treat' effect)	NA	1	Low	Some concerns	Low	Low	Low	Low
FHCN51	SQ	10.1111/ijn.13121​	Kolac N.	Osteoporosis	usual care	Prevention behaviors	145.75 ± 12.85	assignment to intervention (the 'intention-to-treat' effect)	NA	1	Low	Low	Low	Some concerns	Low	Some concerns
FHCN52	SQ	NCT03076125	Aycock	stroke	usual care	Stroke risk	28,1	assignment to intervention (the 'intention-to-treat' effect)	NA	1	Low	Low	Low	Some concerns	Low	Low
FHCN53	SQ	NCT05069727	Petrovski G.	T1DM	usual care	Time in range	-0.052 to 0.652	assignment to intervention (the 'intention-to-treat' effect)	NA	1	Low	Low	Some concerns	Low	Low	Low
FHCN54	SQ	NTR7068	Kosters J. et al.	Dementia	usual care	Neuropsychiatric symptoms	12.6, -3.5	assignment to intervention (the 'intention-to-treat' effect)	NA	1	Low	Low	Low	Some concerns	Low	Some concerns
FHCN55	SQ	NCT04972630	Sama S.	terminal care	usual care	client engagment	0–6.4	assignment to intervention (the 'intention-to-treat' effect)	NA	1	Low	Some concerns	Low	Low	Low	Some concerns
FHCN56	SQ	NCT04260100	Firdaus M.K.Z.H.	Diabetes	usual care	foot care behavior	37,3	assignment to intervention (the 'intention-to-treat' effect)	NA	1	Low	Some concerns	Low	Some concerns	Low	Some concerns
FHCN57	SQ	IRCT20210808052114N1	Sajadi	hemodialysis	usual care	reduction in fatigue severity	4.38 ± 0.42	assignment to intervention (the 'intention-to-treat' effect)	NA	1	Low	Some concerns	Low	Low	Low	Low
FHCN58	SQ	UMIN000027657	Shimoyama M.	chronic respiratory failure	usual care	self managment	p = .037	assignment to intervention (the 'intention-to-treat' effect)	NA	1	Low	Some concerns	Low	Low	Low	Low
FHCN59	SQ	ChiCTR1800016101.	Lo S.	stroke recovery	usual care	self efficacy	B=5.07, 95%	assignment to intervention (the 'intention-to-treat' effect)	NA	1	Low	Some concerns	Low	Low	Low	Low
FHCN060	SQ	NCT05213091	Genç F.Z.	Chronic conditions	usual care	Balance	3.17% ± 1.95%	assignment to intervention (the 'intention-to-treat' effect)	NA	1	Low	Low	Low	Some concerns	Low	Some concerns
FHCN061	SQ	NCT02505425	Dionne-Odom J.N.	Advanced heart failure	usual care	QoL	0,0317	assignment to intervention (the 'intention-to-treat' effect)	NA	1	Low	Some concerns	Low	Some concerns	Low	Some concerns
FHCN062	SQ	S1976131723000324.	Tam H.	Hypertension	usual care	BP reduction	RR = 1.52	assignment to intervention (the 'intention-to-treat' effect)	NA	1	Low	Some concerns	Low	Low	Low	Low
FHCN063	SQ	NCT04659005	Caixia L.	HCC	usual care	HCC screening uptake	-0,45	assignment to intervention (the 'intention-to-treat' effect)	NA	1	Low	Low	Low	Some concerns	Low	Some concerns
FHCN064	SQ	UMIN000048955	Tawfik E.	breast cancer	usual care	self-care behaviors	1.36 ± 0.28	assignment to intervention (the 'intention-to-treat' effect)	NA	1	Low	Some concerns	Low	Low	Low	Low
FHCN065	SQ	NCT05304780	LIU W-I	Schizophrenia	usual care	recovery	59.92 ± 14.35	assignment to intervention (the 'intention-to-treat' effect)	NA	1	Low	Some concerns	Low	Low	Low	Low
FHCN066	SQ	s12913-024-10804-8	Shi W.	osteoporosis	usual care	self-care	0,003	assignment to intervention (the 'intention-to-treat' effect)	NA	1	Low	Some concerns	Low	Low	Low	Low
FHCN067	SQ	NCT03878212	Wong A.KC.	t2dm/chronic pain/Hypertension	usual care	self efficacy	CI: 26.11 to 31.13	assignment to intervention (the 'intention-to-treat' effect)	NA	1	Low	Some concerns	Low	Low	Low	Low
FHCN068	SQ	ISRCTN11669964​	Worthington J.	LUTS	usual care	reduction IPSS	-1.81 points (95% CI -2.66 to -0.95)	assignment to intervention (the 'intention-to-treat' effect)	NA	1	Low	Some concerns	Low	Low	Low	Low
FHCN069	SQ	NCT0279815	Alcoberro L.	Heart Failure	Usual care	QoL	95% CI 0.11–0.32	assignment to intervention (the 'intention-to-treat' effect)	NA	1	Low	Some concerns	Low	Some concerns	Low	Some concerns
FHCN070	SQ	ACTRN12614000077684 .	Tolson	OSA	USUAL CARE	CPAP usage	p=0.2	assignment to intervention (the 'intention-to-treat' effect)	NA	1	Low	Some concerns	Low	Low	Low	Some concerns
FHCN071	SQ	77082166-604.01.0	Döndü Şanlıtürk	Asthma	usual care	care nurden of family caregivers	23.03 ± 10.41	assignment to intervention (the 'intention-to-treat' effect)	NA	1	Low	Low	Low	Some concerns	Low	Low

## Sheet: Figures
Studies with intention-to-treat	Unique ID	Study ID	Experimental	Comparator	Outcome	Weight	Randomization process	Deviations from intended interventions	Missing outcome data	Measurement of the outcome	Selection of the reported result	Overall					Studies with pre-protocol	Unique ID	Study ID	Experimental	Comparator	Outcome	Weight	Randomization process	Deviations from intended interventions	Missing outcome data	Measurement of the outcome	Selection of the reported result	Overall
	FHCN01	ISRCTN96897082	T2DM	Usual Care	HbA1c reduction	1									Low risk
	FHCN02	JPX1188835	diabetes	usual care	Reduction HbA1c levels	1									Some concerns
	FHCN03	11020276	Frailty in older adults	usual care	functional capacity	1									High risk
	FHCN04	NCT05890222	Hypertension	usual care	BP reduction	1
	FHCN05	NCT01406184	mental health	usual care	positve parenting behavior	1
	FHCN06	NCT02713347	Heart Failure	usual care	QoL	1
	FHCN07	10.1111/nhs.13048	T2DM	usual care	Self efficacy	1
	FHCN08	10.1177/10848223231205200	Bedridden patients	usual care	caregiver burden	1
	FHCN09	TCTR20220217003	T2DM	usual care	HbA1c reduction	1
	FHCN10	NCT00236599	Obesity and Hypertension	usual care	Obesity	1
	FHCN11	NCT05328739	tumor	usual care	self-care	1
	FHCN12	NCT04812064	Obesity	usual care	Weight loss	1
	FHCN13	NCT04936321	chronic pain	usual care	patient satisfaction	1
	FHCN14	NCT05595655	Heart Failure	usual care	self care maintenance	1
	FHCN15	ChiCTR2300078798	ischemic stroke	usual care	Improvment in motor function	1
	FHCN16	NCT03379893	T2DM	usual care	HbA1 reduction	1
	FHCN17	10.3389/fpubh.2024.1275447	strocke	usual care	Caregiver's caring	1
	FHCN18	ACTRN12614001113640.	Cancer	usual care	Hospital readmission	1
	FHCN19	NCT03573778	IPV	usual care	QoL	1
	FHCN20	ISRCTN54268283	Family older	usual care	IADL	1
	FHCN21	NCT02451059	child maltreatment	usual care	health care	1
	FHCN22	B300201942084	dementia	usual care	reduction in BPSD	1
	FHCN23	NCT04488289	Hypertension	usual care	SBP/DBP comparision	1
	FHCN24	10.4103/ijnmr.ijnmr_391_20	T2DM	usual care	HbA1c levels	1
	FHCN25	NCT05533749	SMI	usual care	lifestyle modification	1
	FHCN26	NCT05533749	dementia	usual care	self-efficacy	1
	FHCN27	DOI: 10.1111/bjh.19113	SCD	usual care	Hydroxyurea uptake	1
	FHCN28	10.1111/jnu.12883	MetS	usual care	Body weight	1
	FHCN29	10.1186/s12906-023-04238-8	COPD	Uusual care	exercise capacity	1
	FHCN30	10.3389/fpubh.2024.1239445	chronic diseases	usual care	QoL	1
	FHCN31	10.1186/s12889-023-05250-0	Mental illness	usual care	services contact rates	1
	FHCN32	NCT05402475	BDD	usual care	BDD sympton severity	1
	FHCN33	10.1111/iwj.14326	enterostomy	usual care	self-care ability	1
	FHCN34	DOI: 10.1111/iwj.13015	COVID-19	usual care	covid-19 infection rate reduction	1
	FHCN35	10.1016/j.ecns.2024.101557	Dementia	usual care	Healthy Lifestile	1
	FHCN36	KCT0006560	prostate cancer	usual care	Healthy lifestyle	1
	FHCN37	10.1111/ijn.12883	T2DM	usual care	Self-managment	1
	FHCN38	74345449	frailty older	usual care	QoL	1
	FHCN39	DRKS00017795	chronic conditions	usual care	hospital admission	1
	FHCN40	NCT04609371	depression	usual care	depression	1
	FHCN41	NCT03360539	Adverse birth outcomes	usual care	reduction adverse birth	1
	FHCN42	NCT04590469	dementia	usual care	QoL	1
	FHCN43	10.1111/ijn.12883	Hyperthension	usual care	Reduction BP	1
	FHCN44	DRKS00013904	Chronic diseases	usual care	health social status	1
	FHCN45	NCT05846984	Alzhaimer	usual care	self-efficacy	1
	FHCN46	NCT02158741	T2DM	usual care	Physical functioning	1
	FHCN47	NCT02158741	Eczema	usual care	Eczema severity	1
	FHCN48	NCT04513899	Hepatite C	usual care	SVR12	1
	FHCN49	PACTR202206622552114	HIV/AIDS	usual care	linkage to care	1
	FHCN50	NCT04513899	CVD	usual care	CVD risk factors	1
	FHCN51	10.1111/ijn.13121​	Osteoporosis	usual care	Prevention behaviors	1
	FHCN52	NCT03076125	stroke	usual care	Stroke risk	1
	FHCN53	NCT05069727	T1DM	usual care	Time in range	1
	FHCN54	NTR7068	Dementia	usual care	Neuropsychiatric symptoms	1
	FHCN55	NCT04972630	terminal care	usual care	client engagment	1
	FHCN56	NCT04260100	Diabetes	usual care	foot care behavior	1
	FHCN57	IRCT20210808052114N1	hemodialysis	usual care	reduction in fatigue severity	1
	FHCN58	UMIN000027657	chronic respiratory failure	usual care	self managment	1
	FHCN59	ChiCTR1800016101.	stroke recovery	usual care	self efficacy	1
	FHCN060	NCT05213091	Chronic conditions	usual care	Balance	1
	FHCN061	NCT02505425	Advanced heart failure	usual care	QoL	1
	FHCN062	S1976131723000324.	Hypertension	usual care	BP reduction	1
	FHCN063	NCT04659005	HCC	usual care	HCC screening uptake	1
	FHCN064	UMIN000048955	breast cancer	usual care	self-care behaviors	1
	FHCN065	NCT05304780	Schizophrenia	usual care	recovery	1
	FHCN066	s12913-024-10804-8	osteoporosis	usual care	self-care	1
	FHCN067	NCT03878212	t2dm/chronic pain/Hypertension	usual care	self efficacy	1
	FHCN068	ISRCTN11669964​	LUTS	usual care	reduction IPSS	1
	FHCN069	NCT0279815	Heart Failure	Usual care	QoL	1
	FHCN070	ACTRN12614000077684 .	OSA	USUAL CARE	CPAP usage	1
	FHCN071	77082166-604.01.0	Asthma	usual care	care nurden of family caregivers	1

## Sheet: Print (ITT)
Unique ID	FHCN01	Study ID	ISRCTN96897082	Assessor	SQ
Ref or Label	Karen G. Castillo-Hernández	Aim	assignment to intervention (the 'intention-to-treat' effect)
Experimental	T2DM	Comparator	Usual Care	Source	Journal article(s) with results of the trial; Non-commercial trial registry record (e.g. ClinicalTrials.gov record)
Outcome	HbA1c reduction	Results	8.2 ± 1.7	Weight	1
Domain	Signalling question			Response	Comments
Bias arising from the randomization process	1.1 Was the allocation sequence random?			Y	The allocation sequence was random, as mentioned in the study, which followed a simple randomization process using EpiInfo._x000D_ _x000D_ Allocation concealment was maintained until participants were enrolled and assigned to intervention groups.
	1.2 Was the allocation sequence concealed until participants were enrolled and assigned to interventions?			Y
	1.3 Did baseline differences between intervention groups suggest a problem with the randomization process?			N	There were no significant baseline differences between the groups that suggested issues with randomization. Baseline characteristics were balanced across both groups.
	Risk of bias judgement			Low	This conclusion is based on the fact that the study followed a proper randomization process using a simple randomization method with EpiInfo. Allocation was concealed until participants were enrolled, ensuring that no selection bias occurred. Additionally, there were no significant baseline differences between the experimental (PLG) and comparator (EOG) groups, indicating that the randomization e…
Bias due to deviations from intended interventions	2.1.Were participants aware of their assigned intervention during the trial?			Y	Yes, participants were aware of their assigned intervention during the trial because it was impossible to blind them to the peer-led support they were receiving._x000D_ Yes, the people delivering the interventions, including diabetes educators and peer leaders, were aware of the participants' group assignments.
	2.2.Were carers and people delivering the interventions aware of participants' assigned intervention during the trial?			Y
	2.3. If Y/PY/NI to 2.1 or 2.2: Were there deviations from the intended intervention that arose because of the experimental context?			N	There were no significant deviations from the intended interventions reported that arose due to the trial context.
	2.4 If Y/PY to 2.3: Were these deviations likely to have affected the outcome?			NA
	2.5. If Y/PY/NI to 2.4: Were these deviations from intended intervention balanced between groups?			NA
	2.6 Was an appropriate analysis used to estimate the effect of assignment to intervention?			Y	Yes, an appropriate analysis was used. The study used an intention-to-treat (ITT) approach, which is the correct method for analyzing the effect of assignment to intervention.
	2.7 If N/PN/NI to 2.6: Was there potential for a substantial impact (on the result) of the failure to analyse participants in the group to which they were randomized?			NA
	Risk of bias judgement			Low	Although participants and those delivering the interventions were aware of the group assignments, no significant deviations occurred that could have affected the outcomes. An appropriate analysis (intention-to-treat) was used, ensuring that participants were analyzed according to their randomized groups. Therefore, there are no major concerns about bias in this aspect of the study.
Bias due to missing outcome data	3.1 Were data for this outcome available for all, or nearly all, participants randomized?			N	No, there was a notable dropout rate during the study, with an attrition rate of 33.74% in the first eight months, which affected both groups.
	3.2 If N/PN/NI to 3.1: Is there evidence that result was not biased by missing outcome data?			N	There is no clear evidence that the results were unaffected by missing data. The missingness was not random, as participants with lower education levels and uncontrolled diabetes had a higher dropout rate, which could introduce bias.
	3.3 If N/PN to 3.2: Could missingness in the outcome depend on its true value?			Y	Yes, it is possible that participants with worse health outcomes, such as higher HbA1c levels, were more likely to drop out, which could bias the results._x000D_ _x000D_ Yes, it is likely that the missing outcome data was related to the participants' true health status, especially considering that participants with lower education and uncontrolled diabetes were more likely to drop out.
	3.4 If Y/PY/NI to 3.3: Is it likely that missingness in the outcome depended on its true value?			Y
	Risk of bias judgement			Some concerns	This is primarily because the dropout rate was significant (33.74% after eight months), and the missing data may not have been random. Participants with lower education levels and uncontrolled diabetes were more likely to drop out, which suggests that the missingness in the data could be linked to poorer health outcomes. This introduces the possibility of bias, as those remaining in the study may…
Bias in measurement of the outcome	4.1 Was the method of measuring the outcome inappropriate?			N	No, the method used to measure the outcome, including HbA1c levels and other health metrics, was appropriate. Standard, validated tools were used, such as high-performance liquid chromatography for HbA1c measurements.
	4.2 Could measurement or ascertainment of the outcome have differed between intervention groups?			N	No, the same methods were used to measure outcomes across both the experimental and comparator groups, ensuring consistency in measurement.
	4.3 Were outcome assessors aware of the intervention received by study participants?			Y	Yes, outcome assessors were aware of the intervention received by participants, as the study design did not allow for blinding of the peer-led intervention.
	4.4 If Y/PY/NI to 4.3: Could assessment of the outcome have been influenced by knowledge of intervention received?			Y	Yes, it is possible that knowledge of the intervention could have influenced the assessment of subjective outcomes, although objective measures like HbA1c are less likely to be affected._x000D_ _x000D_ While it is possible, it is unlikely that knowledge of the intervention had a significant effect on the objective measures like HbA1c. However, it might have had some influence on more subjective m…
	4.5 If Y/PY/NI to 4.4: Is it likely that assessment of the outcome was influenced by knowledge of intervention received?			PN
	Risk of bias judgement			Low	This is because the primary outcome, HbA1c, was measured using an objective, validated method (high-performance liquid chromatography), which is unlikely to be influenced by subjective interpretation. Additionally, the same measurement procedures were applied consistently across both intervention and comparator groups, ensuring uniformity in data collection._x000D_ _x000D_ Although outcome assess…
Bias in selection of the reported result	5.1 Were the data that produced this result analysed in accordance with a pre-specified analysis plan that was finalized before unblinded outcome data were available for analysis?			Y	Yes, the study followed a pre-specified analysis plan. The trial was registered and the analysis plan was detailed before the outcomes were unblinded for analysis, as indicated by references to the statistical analysis plan (SAP).
	5.2 ... multiple eligible outcome measurements (e.g. scales, definitions, time points) within the outcome domain?			N	No, the primary outcome (HbA1c) was consistently measured and reported at pre-specified time points throughout the study. There is no indication that the results were selectively reported based on multiple eligible outcomes within the domain.
	5.3 ... multiple eligible analyses of the data?			N	No, there is no evidence that the numerical results were selected from multiple eligible analyses. The analysis appears to have been performed as planned, with an intention-to-treat approach
	Risk of bias judgement			Low	The analysis followed a pre-specified plan, and there is no indication of selective reporting based on multiple eligible outcome measurements or analyses. The primary outcome, HbA1c, was consistently measured and reported as planned, minimizing the possibility of bias in this domain.
Overall bias	Risk of bias judgement			Some concerns	While the study adhered to a pre-specified analysis plan and used appropriate methods for randomization and measurement of outcomes, the high dropout rate and potential for missing data to be related to participants' health status (especially for those with uncontrolled diabetes) raise concerns about bias. Additionally, while the primary outcome (HbA1c) was measured objectively, the subjective ou…
Unique ID	FHCN02	Study ID	JPX1188835	Assessor	SQ
Ref or Label	Austine U. Onyia	Aim	assignment to intervention (the 'intention-to-treat' effect)
Experimental	diabetes	Comparator	usual care	Source	Journal article(s) with results of the trial; Non-commercial trial registry record (e.g. ClinicalTrials.gov record)
Outcome	Reduction HbA1c levels	Results	21% reduction	Weight	1
Domain	Signalling question			Response	Comments
Bias arising from the randomization process	1.1 Was the allocation sequence random?			Y	Yes, the study used block randomization with a 1:1:1 allocation ratio to randomly assign participants into two intervention groups and one control group_x000D_ _x000D_ No, the study does not explicitly mention any measures taken to conceal the allocation sequence until participants were assigned to their interventions​
	1.2 Was the allocation sequence concealed until participants were enrolled and assigned to interventions?			N
	1.3 Did baseline differences between intervention groups suggest a problem with the randomization process?			N	No, the baseline characteristics (age, HbA1c, BMI, etc.) were similar between the intervention and control groups, indicating successful randomization
	Risk of bias judgement			Low	The study utilized block randomization, and there were no significant baseline differences between the groups. While the allocation sequence was not concealed, this does not seem to have introduced bias, as the groups were balanced.
Bias due to deviations from intended interventions	2.1.Were participants aware of their assigned intervention during the trial?			Y	Yes, participants were aware of their assigned intervention (telehealth, mobile app, or usual care), as the nature of the interventions could not be blinded to the participants._x000D_ Yes, the carers (such as diabetes nurse educators) and those delivering the interventions were aware of the participants' assigned groups._x000D_
	2.2.Were carers and people delivering the interventions aware of participants' assigned intervention during the trial?			Y
	2.3. If Y/PY/NI to 2.1 or 2.2: Were there deviations from the intended intervention that arose because of the experimental context?			N	No, there is no indication in the study that deviations from the intended interventions arose due to the trial context.
	2.4 If Y/PY to 2.3: Were these deviations likely to have affected the outcome?			NA
	2.5. If Y/PY/NI to 2.4: Were these deviations from intended intervention balanced between groups?			NA
	2.6 Was an appropriate analysis used to estimate the effect of assignment to intervention?			Y	Yes, an intention-to-treat (ITT) analysis was used to estimate the effect of the intervention, which is appropriate for this type of trial.
	2.7 If N/PN/NI to 2.6: Was there potential for a substantial impact (on the result) of the failure to analyse participants in the group to which they were randomized?			NA
	Risk of bias judgement			Low	Participants and carers were aware of the interventions, but there were no major deviations that could have affected the outcomes, and the analysis was appropriately conducted.
Bias due to missing outcome data	3.1 Were data for this outcome available for all, or nearly all, participants randomized?			N	No, there was some loss to follow-up in the study, and data were not available for all randomized participants.
	3.2 If N/PN/NI to 3.1: Is there evidence that result was not biased by missing outcome data?			N	There is no clear evidence in the study to suggest that the missing data did not introduce bias.
	3.3 If N/PN to 3.2: Could missingness in the outcome depend on its true value?			Y	Yes, it is possible that participants with worse outcomes (e.g., higher HbA1c levels) were more likely to drop out, which could bias the results._x000D_ _x000D_ Yes, it is likely that the missing outcome data could be related to the participants’ true health outcomes, such as higher HbA1c levels.
	3.4 If Y/PY/NI to 3.3: Is it likely that missingness in the outcome depended on its true value?			Y
	Risk of bias judgement			Some concerns	There is a potential for bias, as the missingness in data could depend on participants’ true health status, with those having worse outcomes more likely to drop out. This could lead to an overestimation of the intervention's effectiveness.
Bias in measurement of the outcome	4.1 Was the method of measuring the outcome inappropriate?			N	No, the method of measuring the primary outcome (HbA1c levels) was appropriate and standardized across groups using objective laboratory methods.
	4.2 Could measurement or ascertainment of the outcome have differed between intervention groups?			N	No, the outcome measurement method (HbA1c) was the same for all participants, ensuring consistency across intervention and control groups.
	4.3 Were outcome assessors aware of the intervention received by study participants?			Y	Yes, outcome assessors were aware of the intervention received by participants, as the nature of the intervention could not be blinded.
	4.4 If Y/PY/NI to 4.3: Could assessment of the outcome have been influenced by knowledge of intervention received?			N	It is unlikely that knowledge of the intervention would influence the objective measurement of HbA1c levels, which are not subject to subjective interpretation.
	4.5 If Y/PY/NI to 4.4: Is it likely that assessment of the outcome was influenced by knowledge of intervention received?			NA
	Risk of bias judgement			Low	The outcome (HbA1c) was measured using appropriate and consistent laboratory methods, and while outcome assessors were aware of the interventions, this is unlikely to have influenced the objective measurement.
Bias in selection of the reported result	5.1 Were the data that produced this result analysed in accordance with a pre-specified analysis plan that was finalized before unblinded outcome data were available for analysis?			Y	Yes, the study followed a pre-specified statistical analysis plan, which was finalized before outcome data were unblinded.
	5.2 ... multiple eligible outcome measurements (e.g. scales, definitions, time points) within the outcome domain?			N	No, the outcome measurements (primarily HbA1c levels) were consistently reported at pre-specified time points, and there is no indication that multiple outcome measures were selectively reported based on the results.
	5.3 ... multiple eligible analyses of the data?			N	No, the analyses were pre-specified, and there is no evidence that multiple analyses were conducted and selectively reported based on favorable results.
	Risk of bias judgement			Low	The data were analyzed according to a pre-specified plan, and there is no indication that the results were selectively reported or influenced by multiple outcome measurements or analyses.
Overall bias	Risk of bias judgement			Some concerns	This is primarily due to missing outcome data and the potential for dropout bias, as participants with worse glycemic control may have been more likely to drop out. While other domains, such as randomization, measurement, and selection of the reported result, were rated with low risk, the missing data introduces some uncertainty._x000D_ _x000D_
Unique ID	FHCN03	Study ID	11020276	Assessor	SQ
Ref or Label	Faria A.D.C.A et al.	Aim	assignment to intervention (the 'intention-to-treat' effect)
Experimental	Frailty in older adults	Comparator	usual care	Source	Journal article(s) with results of the trial; Non-commercial trial registry record (e.g. ClinicalTrials.gov record)
Outcome	functional capacity	Results	11.4 ± 1.35	Weight	1
Domain	Signalling question			Response	Comments
Bias arising from the randomization process	1.1 Was the allocation sequence random?			Y	The participants were randomly assigned to either the experimental group or control group using a coin toss method._x000D_ _x000D_ The allocation was performed by an independent researcher not involved in the intervention, ensuring concealment.
	1.2 Was the allocation sequence concealed until participants were enrolled and assigned to interventions?			Y
	1.3 Did baseline differences between intervention groups suggest a problem with the randomization process?			N	No significant baseline differences were noted between groups, indicating a successful randomization process.
	Risk of bias judgement			Low	The study demonstrated effective randomization and allocation concealment, leading to balanced groups at baseline, which minimizes the risk of bias related to the randomization process.
Bias due to deviations from intended interventions	2.1.Were participants aware of their assigned intervention during the trial?			Y	Yes, participants were aware of their assigned interventions, as the study involves a community-based intervention, making blinding of participants impractical._x000D_ Participants in the experimental group were aware of their intervention (AAP-RNP) since it was a specific program designed for them._x000D_ _x000D_ The rehabilitation nurses delivering the intervention were aware of group assignmen…
	2.2.Were carers and people delivering the interventions aware of participants' assigned intervention during the trial?			Y
	2.3. If Y/PY/NI to 2.1 or 2.2: Were there deviations from the intended intervention that arose because of the experimental context?			N	No significant deviations from the intended intervention were reported, and the experimental group adhered to the intervention with greater than 90% attendance
	2.4 If Y/PY to 2.3: Were these deviations likely to have affected the outcome?			NA
	2.5. If Y/PY/NI to 2.4: Were these deviations from intended intervention balanced between groups?			NA
	2.6 Was an appropriate analysis used to estimate the effect of assignment to intervention?			Y	The analysis followed intention-to-treat principles, which is appropriate for estimating the effect of the assignment
	2.7 If N/PN/NI to 2.6: Was there potential for a substantial impact (on the result) of the failure to analyse participants in the group to which they were randomized?			NA
	Risk of bias judgement			Low	The study effectively managed deviations from intended interventions, and the analysis was conducted appropriately, leading to a low risk of bias in this domain.
Bias due to missing outcome data	3.1 Were data for this outcome available for all, or nearly all, participants randomized?			Y	All 30 participants completed the study, and outcome data were available for all participants randomized to the intervention.
	3.2 If N/PN/NI to 3.1: Is there evidence that result was not biased by missing outcome data?			NA
	3.3 If N/PN to 3.2: Could missingness in the outcome depend on its true value?			NA
	3.4 If Y/PY/NI to 3.3: Is it likely that missingness in the outcome depended on its true value?			NA
	Risk of bias judgement			Low	The absence of missing outcome data indicates a low risk of bias in this domain.
Bias in measurement of the outcome	4.1 Was the method of measuring the outcome inappropriate?			N	The methods used for measuring outcomes (e.g., Tilburg Frailty Indicator, Barthel Index) are validated and appropriate for the population studied.
	4.2 Could measurement or ascertainment of the outcome have differed between intervention groups?			N	Outcome measurements were conducted using the same standardized instruments for both groups, ensuring consistency across measurements.
	4.3 Were outcome assessors aware of the intervention received by study participants?			Y	Outcome assessors were blinded to the group assignments to minimize bias in the measurement of outcomes.
	4.4 If Y/PY/NI to 4.3: Could assessment of the outcome have been influenced by knowledge of intervention received?			N	Since the assessors were blinded, it is unlikely that their assessments were influenced by knowledge of the intervention.
	4.5 If Y/PY/NI to 4.4: Is it likely that assessment of the outcome was influenced by knowledge of intervention received?			NA
	Risk of bias judgement			Low	The use of appropriate measurement methods and blinding of assessors contribute to a low risk of bias in the measurement of outcomes.
Bias in selection of the reported result	5.1 Were the data that produced this result analysed in accordance with a pre-specified analysis plan that was finalized before unblinded outcome data were available for analysis?			Y	The study followed a clear pre-specified analysis plan using intention-to-treat principles before any outcome data were unblinded.
	5.2 ... multiple eligible outcome measurements (e.g. scales, definitions, time points) within the outcome domain?			N	The outcomes reported were based on specific, predefined measurements consistent throughout the study, not selected based on favorable results.
	5.3 ... multiple eligible analyses of the data?			N	The analysis was focused and did not involve multiple analyses for the same outcome, thus not selecting results based on statistical significance.
	Risk of bias judgement			Low	The adherence to a pre-specified analysis plan and the lack of selection bias in reported results contribute to a low risk of bias in this domain.
Overall bias	Risk of bias judgement			Low	The study demonstrates low risk of bias across all assessed domains, reflecting a robust design and implementation.
Unique ID	FHCN04	Study ID	NCT05890222	Assessor	SQ
Ref or Label	Sarkar A.	Aim	assignment to intervention (the 'intention-to-treat' effect)
Experimental	Hypertension	Comparator	usual care	Source	Journal article(s) with results of the trial
Outcome	BP reduction	Results	4.0 (95% CI 2.1 to 7.7)​	Weight	1
Domain	Signalling question			Response	Comments
Bias arising from the randomization process	1.1 Was the allocation sequence random?			Y	Yes, the allocation sequence was generated randomly using appropriate methods as part of the trial design_x000D_ _x000D_ Yes, the allocation sequence was concealed until participants were enrolled and assigned to their respective interventions, as noted in the study design.
	1.2 Was the allocation sequence concealed until participants were enrolled and assigned to interventions?			Y
	1.3 Did baseline differences between intervention groups suggest a problem with the randomization process?			N	No, the baseline characteristics between the groups were balanced, indicating no issues with the randomization process.
	Risk of bias judgement			Low	The risk of bias from the randomization process is considered low. The allocation sequence was generated randomly and was appropriately concealed until participants were enrolled. Additionally, there were no significant baseline differences between the groups, ensuring that the randomization process did not introduce bias into the study.
Bias due to deviations from intended interventions	2.1.Were participants aware of their assigned intervention during the trial?			Y	Yes, participants were aware of their assigned intervention, as they either received home blood pressure monitors or followed usual care without them._x000D_ _x000D_ Yes, the carers and health professionals delivering the intervention were aware of the participants' group assignments due to the nature of the intervention.
	2.2.Were carers and people delivering the interventions aware of participants' assigned intervention during the trial?			Y
	2.3. If Y/PY/NI to 2.1 or 2.2: Were there deviations from the intended intervention that arose because of the experimental context?			N	No, there is no indication that significant deviations from the intended intervention occurred.
	2.4 If Y/PY to 2.3: Were these deviations likely to have affected the outcome?			NA
	2.5. If Y/PY/NI to 2.4: Were these deviations from intended intervention balanced between groups?			NA
	2.6 Was an appropriate analysis used to estimate the effect of assignment to intervention?			Y	Yes, an appropriate intention-to-treat (ITT) analysis was conducted to estimate the effect of assignment to intervention.
	2.7 If N/PN/NI to 2.6: Was there potential for a substantial impact (on the result) of the failure to analyse participants in the group to which they were randomized?			NA
	Risk of bias judgement			Low	The risk of bias due to deviations from the intended interventions is also assessed as low. While participants and those delivering the interventions were aware of the group assignments, there were no significant deviations from the planned interventions. An intention-to-treat (ITT) analysis was conducted, ensuring that participants were analyzed in the groups to which they were randomized.
Bias due to missing outcome data	3.1 Were data for this outcome available for all, or nearly all, participants randomized?			N	No, the study reported some loss to follow-up, and not all participants had complete outcome data.
	3.2 If N/PN/NI to 3.1: Is there evidence that result was not biased by missing outcome data?			N	There is no clear evidence that the missing data did not introduce bias, as the extent of missingness and its potential impact on the outcome were not fully addressed in the report.
	3.3 If N/PN to 3.2: Could missingness in the outcome depend on its true value?			Y	Yes, it is possible that missingness in the data could be related to participants' health outcomes, such as participants with worse blood pressure control being more likely to drop out._x000D_ _x000D_ Yes, it is likely that missingness in the outcome data was related to participants' true health outcomes. Those with poorer outcomes may have been more likely to drop out of the study.
	3.4 If Y/PY/NI to 3.3: Is it likely that missingness in the outcome depended on its true value?			Y
	Risk of bias judgement			Some concerns	Some concerns, as the missing data could potentially introduce bias, particularly if participants with worse outcomes were more likely to drop out, which could skew the results in favor of the interventio
Bias in measurement of the outcome	4.1 Was the method of measuring the outcome inappropriate?			N	No, the method of measuring the primary outcome (blood pressure control) was appropriate and consistent across all participants, using standardized techniques.
	4.2 Could measurement or ascertainment of the outcome have differed between intervention groups?			N	No, the outcome (blood pressure) was measured in the same way for both the intervention and control groups, ensuring consistency.
	4.3 Were outcome assessors aware of the intervention received by study participants?			Y	Yes, outcome assessors were likely aware of the intervention received by participants, particularly since the intervention involved the use of home blood pressure monitors, which could not be blinded.
	4.4 If Y/PY/NI to 4.3: Could assessment of the outcome have been influenced by knowledge of intervention received?			N	It is unlikely that the knowledge of the intervention influenced the assessment of blood pressure, as it is an objective measurement that does not rely on subjective interpretation.
	4.5 If Y/PY/NI to 4.4: Is it likely that assessment of the outcome was influenced by knowledge of intervention received?			NA
	Risk of bias judgement			Low	Low risk of bias, as the method of measuring blood pressure was standardized across both groups, and the outcome is an objective measure, reducing the likelihood of bias from the assessors' knowledge of the intervention.
Bias in selection of the reported result	5.1 Were the data that produced this result analysed in accordance with a pre-specified analysis plan that was finalized before unblinded outcome data were available for analysis?			Y	Yes, the data were analyzed according to a pre-specified analysis plan that was established before any unblinded outcome data were available.
	5.2 ... multiple eligible outcome measurements (e.g. scales, definitions, time points) within the outcome domain?			N	No, the primary outcome (blood pressure control) was pre-specified and consistently measured, without selecting from multiple eligible outcomes.
	5.3 ... multiple eligible analyses of the data?			N	No, the analysis followed a clear pre-specified plan, and there is no evidence that multiple analyses were performed and selectively reported.
	Risk of bias judgement			Low	Low risk of bias, as the data were analyzed according to a pre-specified plan, and there is no evidence that the reported results were selectively chosen from multiple outcomes or analyses.
Overall bias	Risk of bias judgement			Some concerns	The overall risk of bias for this study is assessed as having some concerns. While most domains show low risk of bias, there are concerns related to missing outcome data, where dropout rates may have favored the intervention group, potentially introducing bias in the results. Other domains, such as randomization, measurement, and analysis, were handled well with minimal risk of bias.
Unique ID	FHCN05	Study ID	NCT01406184	Assessor	SQ
Ref or Label	Baziyantes G.	Aim	assignment to intervention (the 'intention-to-treat' effect)
Experimental	mental health	Comparator	usual care	Source	Journal article(s) with results of the trial; Non-commercial trial registry record (e.g. ClinicalTrials.gov record)
Outcome	positve parenting behavior	Results	B = 0.21; 95% CI = 0.03, 0.39.	Weight	1
Domain	Signalling question			Response	Comments
Bias arising from the randomization process	1.1 Was the allocation sequence random?			Y
	1.2 Was the allocation sequence concealed until participants were enrolled and assigned to interventions?			Y
	1.3 Did baseline differences between intervention groups suggest a problem with the randomization process?			N
	Risk of bias judgement			Low
Bias due to deviations from intended interventions	2.1.Were participants aware of their assigned intervention during the trial?			Y	The study mentions that families assigned to the Family Connects (FC) program provided written consent for the intervention, indicating that participants were aware of their assigned intervention._x000D_ _x000D_ Since the intervention involved home visits by nurses, it is clear that the caregivers (nurses) were aware of the participants' group assignments.
	2.2.Were carers and people delivering the interventions aware of participants' assigned intervention during the trial?			Y
	2.3. If Y/PY/NI to 2.1 or 2.2: Were there deviations from the intended intervention that arose because of the experimental context?			N	There is no clear evidence of deviations from the intended intervention due to the trial context in the provided sections.
	2.4 If Y/PY to 2.3: Were these deviations likely to have affected the outcome?			NA
	2.5. If Y/PY/NI to 2.4: Were these deviations from intended intervention balanced between groups?			NA
	2.6 Was an appropriate analysis used to estimate the effect of assignment to intervention?			Y	The study employed a two-tailed intent-to-treat analysis using Ordinary Least Squares (OLS) regression models to estimate the effect of random assignment. This is an appropriate analytical approach for the study design.
	2.7 If N/PN/NI to 2.6: Was there potential for a substantial impact (on the result) of the failure to analyse participants in the group to which they were randomized?			NA
	Risk of bias judgement			Low	Given that the participants and caregivers were aware of the intervention but there were no reported deviations from the intended intervention, and an appropriate analysis was used, the risk of bias seems low.
Bias due to missing outcome data	3.1 Were data for this outcome available for all, or nearly all, participants randomized?			Y	The study reports that of the 549 families originally selected, 496 families participated in the two-year follow-up, which represents approximately 90.3% retention. This suggests that data were available for nearly all participants randomized.
	3.2 If N/PN/NI to 3.1: Is there evidence that result was not biased by missing outcome data?			NA
	3.3 If N/PN to 3.2: Could missingness in the outcome depend on its true value?			NA
	3.4 If Y/PY/NI to 3.3: Is it likely that missingness in the outcome depended on its true value?			NA
	Risk of bias judgement			Low	Since data were available for nearly all participants, there is a low risk of bias due to missing outcome data.
Bias in measurement of the outcome	4.1 Was the method of measuring the outcome inappropriate?			N	The study used validated questionnaires and scales such as the Warmth and Parenting Behaviors Questionnaire, Parent-Child Conflict Tactics Scale, and the Maternal Depression Scale, among others, which are appropriate for measuring parenting behaviors and mental health outcomes. Therefore, the method of measuring the outcome does not appear to be inappropriate.
	4.2 Could measurement or ascertainment of the outcome have differed between intervention groups?			N	There is no indication that the measurement methods used differed between the intervention (Family Connects) and control groups, as all participants were assessed using the same validated instruments.
	4.3 Were outcome assessors aware of the intervention received by study participants?			N	The document mentions that data collectors were blinded to the participants' treatment status, meaning they were not aware of whether participants were in the intervention or control group.
	4.4 If Y/PY/NI to 4.3: Could assessment of the outcome have been influenced by knowledge of intervention received?			NA
	4.5 If Y/PY/NI to 4.4: Is it likely that assessment of the outcome was influenced by knowledge of intervention received?			NA
	Risk of bias judgement			Low	Since the method of measurement was appropriate, outcome assessors were blinded, and there was no indication of differing measurement methods between groups, the risk of bias in measurement of the outcome is low.
Bias in selection of the reported result	5.1 Were the data that produced this result analysed in accordance with a pre-specified analysis plan that was finalized before unblinded outcome data were available for analysis?			Y	The study mentions that it was a randomized controlled trial (RCT), and the trial was registered with ClinicalTrials.gov (NCT01406184), which suggests that the analysis plan was pre-specified before the outcomes were analyzed. However, the document does not provide detailed information regarding when the analysis plan was finalized in relation to the availability of unblinded data.
	5.2 ... multiple eligible outcome measurements (e.g. scales, definitions, time points) within the outcome domain?			PN	The study reports on multiple outcome measures (e.g., parenting behavior, parental mental health), but it is not clear whether the specific outcomes reported were selected from multiple eligible measurements within the same outcome domain. The reporting seems comprehensive and consistent with the initial study objectives.
	5.3 ... multiple eligible analyses of the data?			PN	There is no indication that the results were selectively reported based on multiple eligible analyses. The study uses established statistical methods (e.g., Ordinary Least Squares regression) to analyze the data and presents results for all the main outcomes.
	Risk of bias judgement			Low	Since the study seems to follow a pre-specified analysis plan and there is no strong indication of selective reporting from multiple eligible measurements or analyses, the risk of bias in the selection of the reported result is low.
Overall bias	Risk of bias judgement			Low	Deviations from intended interventions (Domains 1 and 2): While both participants and providers were aware of the assigned intervention, there were no significant deviations from the protocol, and appropriate analyses were used to reduce bias._x000D_ Missing outcome data (Domain 3): Data were available for nearly all participants (90.3%), indicating a low risk of bias due to missing data._x000D_ …
Unique ID	FHCN06	Study ID	NCT02713347	Assessor	SQ
Ref or Label	Bekelman D. B	Aim	assignment to intervention (the 'intention-to-treat' effect)
Experimental	Heart Failure	Comparator	usual care	Source	Journal article(s) with results of the trial; Non-commercial trial registry record (e.g. ClinicalTrials.gov record)
Outcome	QoL	Results	0,41	Weight	1
Domain	Signalling question			Response	Comments
Bias arising from the randomization process	1.1 Was the allocation sequence random?			Y	Yes, the study indicates that the randomization sequence was computer-generated and stratified by study site and disease, which ensures a random allocation process._x000D_ _x000D_ Yes, the randomization sequence was concealed from study personnel, and participants were enrolled by coordinators blinded to the study group, ensuring allocation concealment.
	1.2 Was the allocation sequence concealed until participants were enrolled and assigned to interventions?			Y
	1.3 Did baseline differences between intervention groups suggest a problem with the randomization process?			N	No, baseline characteristics between the intervention and control groups were well balanced, as indicated by the tables describing demographic and clinical characteristics.
	Risk of bias judgement			Low	Since the allocation sequence was random, concealed, and there were no significant baseline differences between groups, the risk of bias arising from the randomization process is low.
Bias due to deviations from intended interventions	2.1.Were participants aware of their assigned intervention during the trial?			Y	Yes, participants were aware of whether they were receiving the nurse and social worker palliative telecare intervention or the usual care._x000D_ _x000D_ Yes, the nurses and social workers delivering the intervention were aware of the participants' assigned intervention, as the study involved direct contact with participants.
	2.2.Were carers and people delivering the interventions aware of participants' assigned intervention during the trial?			Y
	2.3. If Y/PY/NI to 2.1 or 2.2: Were there deviations from the intended intervention that arose because of the experimental context?			N	There is no indication that deviations from the intended intervention arose due to the trial context. The intervention was delivered as planned, and there was no evidence of deviations affecting the integrity of the trial.
	2.4 If Y/PY to 2.3: Were these deviations likely to have affected the outcome?			NA
	2.5. If Y/PY/NI to 2.4: Were these deviations from intended intervention balanced between groups?			NA
	2.6 Was an appropriate analysis used to estimate the effect of assignment to intervention?			Y	Yes, the study used an intention-to-treat analysis, which is appropriate for estimating the effect of assignment to intervention
	2.7 If N/PN/NI to 2.6: Was there potential for a substantial impact (on the result) of the failure to analyse participants in the group to which they were randomized?			NA
	Risk of bias judgement			Low	Given that participants and carers were aware of the intervention but no significant deviations were reported, and an appropriate analysis (intention-to-treat) was used, the risk of bias due to deviations from the intended intervention is low.
Bias due to missing outcome data	3.1 Were data for this outcome available for all, or nearly all, participants randomized?			PY	At the 6-month follow-up, 76% of participants in both the intervention and control groups completed the FACT-G (quality of life) survey. This indicates that data were available for the majority, but not all, participants randomized
	3.2 If N/PN/NI to 3.1: Is there evidence that result was not biased by missing outcome data?			NA
	3.3 If N/PN to 3.2: Could missingness in the outcome depend on its true value?			NA
	3.4 If Y/PY/NI to 3.3: Is it likely that missingness in the outcome depended on its true value?			NA
	Risk of bias judgement			Low	Given that outcome data were available for nearly all participants, with no strong evidence of bias due to missing data, the risk of bias due to missing outcome data is low
Bias in measurement of the outcome	4.1 Was the method of measuring the outcome inappropriate?			N	The study used the FACT-G questionnaire to measure quality of life, which is a well-validated and reliable tool for this purpose in populations with chronic illnesses such as COPD, HF, and ILD. Therefore, the method of measuring the outcome was appropriate.
	4.2 Could measurement or ascertainment of the outcome have differed between intervention groups?			N	The study does not indicate any differences in how outcomes were measured between the intervention and control groups. All participants completed the same validated questionnaires at the same time points.
	4.3 Were outcome assessors aware of the intervention received by study participants?			N	Data collectors were blinded to the intervention group assignment, meaning outcome assessors were not aware of which intervention participants received.
	4.4 If Y/PY/NI to 4.3: Could assessment of the outcome have been influenced by knowledge of intervention received?			NA
	4.5 If Y/PY/NI to 4.4: Is it likely that assessment of the outcome was influenced by knowledge of intervention received?			NA
	Risk of bias judgement			Low	Since the method of measurement was appropriate, the same method was applied across intervention groups, and outcome assessors were blinded, the risk of bias in the measurement of the outcome is low.
Bias in selection of the reported result	5.1 Were the data that produced this result analysed in accordance with a pre-specified analysis plan that was finalized before unblinded outcome data were available for analysis?			PY	The study was registered with ClinicalTrials.gov (NCT02713347), and the analysis appears to have followed the pre-specified plan based on the description in the paper. However, the document does not explicitly mention the timing of finalizing the analysis plan in relation to unblinding.
	5.2 ... multiple eligible outcome measurements (e.g. scales, definitions, time points) within the outcome domain?			PN	The primary outcome of the study, as specified, was quality of life measured by FACT-G, and this was reported consistently at pre-defined time points. There is no indication that the outcome was selectively reported from multiple eligible measurements.
	5.3 ... multiple eligible analyses of the data?			PN	The study used standard statistical analyses (intention-to-treat analysis), and there is no strong evidence to suggest that the results were selected from multiple eligible analyses.
	Risk of bias judgement			Low	Given that the study followed a pre-specified analysis plan and there is no indication of selective reporting from multiple outcomes or analyses, the risk of bias in the selection of the reported result is low.
Overall bias	Risk of bias judgement			Low	The overall risk of bias for the "ADAPT Randomized Clinical Trial" is judged to be low, based on the following considerations:_x000D_ _x000D_ 1. Randomization process: The allocation sequence was computer-generated and concealed until participants were enrolled. Baseline characteristics between the intervention and control groups were well balanced, indicating a low risk of bias due to the random…
Unique ID	FHCN07	Study ID	10.1111/nhs.13048	Assessor	SA
Ref or Label	Cengiz D.	Aim	assignment to intervention (the 'intention-to-treat' effect)
Experimental	T2DM	Comparator	usual care	Source	Journal article(s) with results of the trial; Non-commercial trial registry record (e.g. ClinicalTrials.gov record)
Outcome	Self efficacy	Results	4.90, 5.70	Weight	1
Domain	Signalling question			Response	Comments
Bias arising from the randomization process	1.1 Was the allocation sequence random?			Y	Random allocation was performed using a coin flip method via Microsoft Excel, ensuring randomization was implemented properly._x000D_ _x000D_ The allocation list was concealed from both researchers and participants until the intervention began, ensuring effective concealment.
	1.2 Was the allocation sequence concealed until participants were enrolled and assigned to interventions?			Y
	1.3 Did baseline differences between intervention groups suggest a problem with the randomization process?			N	No significant baseline differences were observed between the intervention and control groups, indicating that randomization was successful.
	Risk of bias judgement			Low	The study exhibited effective randomization and allocation concealment, resulting in balanced groups at baseline, thus minimizing risk of bias.
Bias due to deviations from intended interventions	2.1.Were participants aware of their assigned intervention during the trial?			Y	Participants in the intervention group were aware of their assignment as it involved a specific nurse-led program._x000D_ _x000D_ The nurses delivering the intervention were aware of which participants were assigned to the intervention group.
	2.2.Were carers and people delivering the interventions aware of participants' assigned intervention during the trial?			Y
	2.3. If Y/PY/NI to 2.1 or 2.2: Were there deviations from the intended intervention that arose because of the experimental context?			N	There were no reported deviations from the intended intervention, as adherence was high (greater than 90%).
	2.4 If Y/PY to 2.3: Were these deviations likely to have affected the outcome?			NA
	2.5. If Y/PY/NI to 2.4: Were these deviations from intended intervention balanced between groups?			NA
	2.6 Was an appropriate analysis used to estimate the effect of assignment to intervention?			Y	The analysis was conducted using intention-to-treat principles, which is appropriate for estimating the effect of the assignment.
	2.7 If N/PN/NI to 2.6: Was there potential for a substantial impact (on the result) of the failure to analyse participants in the group to which they were randomized?			NA
	Risk of bias judgement			Low	The study effectively managed deviations from intended interventions, and the appropriate analysis was employed, leading to a low risk of bias in this domain.
Bias due to missing outcome data	3.1 Were data for this outcome available for all, or nearly all, participants randomized?			Y	All 51 participants completed the study, and outcome data were available for all participants randomized to the intervention and control groups.
	3.2 If N/PN/NI to 3.1: Is there evidence that result was not biased by missing outcome data?			NA
	3.3 If N/PN to 3.2: Could missingness in the outcome depend on its true value?			NA
	3.4 If Y/PY/NI to 3.3: Is it likely that missingness in the outcome depended on its true value?			NA
	Risk of bias judgement			Low	The absence of missing outcome data indicates a low risk of bias in this domain..
Bias in measurement of the outcome	4.1 Was the method of measuring the outcome inappropriate?			N	The methods used for measuring outcomes (e.g., Treatment Adherence Scale, Diabetes Management Self-Efficacy Scale, Patient Health Engagement Scale) are validated and appropriate for the population studied.
	4.2 Could measurement or ascertainment of the outcome have differed between intervention groups?			N	Outcome measurements were conducted using standardized instruments across both groups, ensuring consistency and comparability.
	4.3 Were outcome assessors aware of the intervention received by study participants?			Y	Since the outcome assessors in the included studies were typically blinded to group assignments, they were not aware of which intervention participants received. This blinding helps prevent measurement bias._x000D_ _x000D_ Since the outcome assessors in the included studies were typically blinded to group assignments, they were not aware of which intervention participants received. This blinding …
	4.4 If Y/PY/NI to 4.3: Could assessment of the outcome have been influenced by knowledge of intervention received?			Y	Since assessors were aware of the intervention, there is a potential for influence, but standardized measurement procedures mitigate this risk._x000D_ _x000D_ The influence is possible but unlikely to be substantial due to the structured nature of the assessments.
	4.5 If Y/PY/NI to 4.4: Is it likely that assessment of the outcome was influenced by knowledge of intervention received?			PY
	Risk of bias judgement			Some concerns	While the measurement methods were appropriate and standardized, the awareness of the intervention by assessors introduces some potential bias.
Bias in selection of the reported result	5.1 Were the data that produced this result analysed in accordance with a pre-specified analysis plan that was finalized before unblinded outcome data were available for analysis?			Y	The study followed a clear pre-specified analysis plan using intention-to-treat principles, which were finalized prior to unblinding.
	5.2 ... multiple eligible outcome measurements (e.g. scales, definitions, time points) within the outcome domain?			N	The outcomes reported were based on specific and predefined measurements that were consistent throughout the study, not selected based on favorable results.
	5.3 ... multiple eligible analyses of the data?			N	The analysis focused on primary outcomes without multiple analyses for the same measure, indicating that the results were not selectively reported.
	Risk of bias judgement			Low	The study adhered to a pre-specified analysis plan and did not select results based on statistical significance, contributing to a low risk of bias.
Overall bias	Risk of bias judgement			Low	The study demonstrates a low risk of bias overall due to effective randomization, proper allocation concealment, and adherence to a pre-specified analysis plan. The absence of missing outcome data and the consistent application of validated measurement instruments further support the reliability of the findings. The implementation of the nurse-led intervention was well-monitored, with high partic…
Unique ID	FHCN08	Study ID	10.1177/10848223231205200	Assessor	SQ
Ref or Label	Tanrikulu F.	Aim	assignment to intervention (the 'intention-to-treat' effect)
Experimental	Bedridden patients	Comparator	usual care	Source	Journal article(s) with results of the trial; Non-commercial trial registry record (e.g. ClinicalTrials.gov record)
Outcome	caregiver burden	Results	45.31- 25.46	Weight	1
Domain	Signalling question			Response	Comments
Bias arising from the randomization process	1.1 Was the allocation sequence random?			Y	Participants were randomly assigned to intervention and control groups using stratification and blocking randomization methods to prevent imbalance._x000D_ _x000D_ The allocation sequence was concealed from the participants until after they were enrolled, ensuring that neither the participants nor the researchers could influence the assignment.
	1.2 Was the allocation sequence concealed until participants were enrolled and assigned to interventions?			Y
	1.3 Did baseline differences between intervention groups suggest a problem with the randomization process?			N	No significant baseline differences were observed between the intervention and control groups regarding demographic characteristics and caregiver burden scores, indicating successful randomization.
	Risk of bias judgement			Low	The study exhibited effective randomization and allocation concealment, leading to balanced groups at baseline, thus minimizing the risk of bias related to the randomization process.
Bias due to deviations from intended interventions	2.1.Were participants aware of their assigned intervention during the trial?			Y	Participants in the intervention group were aware of their assignment as they received specific support through the family support program._x000D_ _x000D_ The healthcare providers delivering the interventions were aware of the participants' group assignments, as they provided the tailored support.
	2.2.Were carers and people delivering the interventions aware of participants' assigned intervention during the trial?			Y
	2.3. If Y/PY/NI to 2.1 or 2.2: Were there deviations from the intended intervention that arose because of the experimental context?			N	There were no significant deviations from the intended intervention reported, as participants adhered to the intervention protocol and received the planned support.
	2.4 If Y/PY to 2.3: Were these deviations likely to have affected the outcome?			NA
	2.5. If Y/PY/NI to 2.4: Were these deviations from intended intervention balanced between groups?			NA
	2.6 Was an appropriate analysis used to estimate the effect of assignment to intervention?			Y	The study utilized intention-to-treat analysis, which is appropriate for estimating the effects of intervention assignments.
	2.7 If N/PN/NI to 2.6: Was there potential for a substantial impact (on the result) of the failure to analyse participants in the group to which they were randomized?			NA
	Risk of bias judgement			Low	The study effectively managed deviations from intended interventions and employed appropriate analytical methods, resulting in a low risk of bias in this domain.
Bias due to missing outcome data	3.1 Were data for this outcome available for all, or nearly all, participants randomized?			Y	The study reports that the recruitment rate was 55.5%, with participants randomized into groups; however, it does not provide explicit information on whether data for the outcomes were collected for all or nearly all randomized All participants (27 caregivers) were included in the final analysis, with no missing outcome data reported for either group.
	3.2 If N/PN/NI to 3.1: Is there evidence that result was not biased by missing outcome data?			NA
	3.3 If N/PN to 3.2: Could missingness in the outcome depend on its true value?			NA
	3.4 If Y/PY/NI to 3.3: Is it likely that missingness in the outcome depended on its true value?			NA
	Risk of bias judgement			Low	The absence of missing outcome data suggests a low risk of bias in this domain.
Bias in measurement of the outcome	4.1 Was the method of measuring the outcome inappropriate?			N	The methods used for measuring outcomes (Zarit Caregiver Burden Scale, WHOQOL-BREF-TR, Family APGAR Scale) are validated and appropriate for the population studied.
	4.2 Could measurement or ascertainment of the outcome have differed between intervention groups?			N	Outcome measurements were conducted using the same standardized instruments across both groups, ensuring consistency in assessments.
	4.3 Were outcome assessors aware of the intervention received by study participants?			Y	Assessors were aware of group assignments since participants in the intervention group received specific support; however, standardized protocols were followed.
	4.4 If Y/PY/NI to 4.3: Could assessment of the outcome have been influenced by knowledge of intervention received?			Y	Given that assessors knew the group assignments, there is a potential for bias, but structured assessment procedures mitigated this risk._x000D_ _x000D_ The influence is possible but unlikely to be substantial due to the rigorous implementation of standardized measurement techniques.
	4.5 If Y/PY/NI to 4.4: Is it likely that assessment of the outcome was influenced by knowledge of intervention received?			PY
	Risk of bias judgement			Some concerns	While the measurement methods were appropriate and standardized, the awareness of group assignments by assessors introduces some potential for bias in the measurement of outcomes.
Bias in selection of the reported result	5.1 Were the data that produced this result analysed in accordance with a pre-specified analysis plan that was finalized before unblinded outcome data were available for analysis?			Y	The analysis plan was pre-specified, and analyses were conducted following this plan before unblinding outcome data, ensuring that the results were not influenced by post-hoc decisions.
	5.2 ... multiple eligible outcome measurements (e.g. scales, definitions, time points) within the outcome domain?			N	The reported results were based on specific primary outcomes defined at the outset of the study, and not selected based on favorable results.
	5.3 ... multiple eligible analyses of the data?			N	The analysis focused on primary outcomes, with no evidence of multiple analyses for the same outcome, indicating that results were not selectively reported.
	Risk of bias judgement			Low	The study adhered to a pre-specified analysis plan and did not select results based on statistical significance, contributing to a low risk of bias in this domain.
Overall bias	Risk of bias judgement			Low	The study exhibits low risk of bias across all assessed domains, reflecting a robust design and implementation, including effective randomization, minimal missing data, and adherence to a clear analysis plan.
Unique ID	FHCN09	Study ID	TCTR20220217003	Assessor	SQ
Ref or Label	Changsieng P.	Aim	assignment to intervention (the 'intention-to-treat' effect)
Experimental	T2DM	Comparator	usual care	Source	Journal article(s) with results of the trial; Non-commercial trial registry record (e.g. ClinicalTrials.gov record)
Outcome	HbA1c reduction	Results	0,007	Weight	1
Domain	Signalling question			Response	Comments
Bias arising from the randomization process	1.1 Was the allocation sequence random?			Y	The study utilized random allocation for participants to either the experimental group (nurse-led supportive education) or the comparator group (usual care). Random allocation is fundamental for minimizing selection bias and ensuring comparability between groups._x000D_ The study indicates that allocation was concealed until participants were enrolled and assigned to their respective groups. This…
	1.2 Was the allocation sequence concealed until participants were enrolled and assigned to interventions?			Y
	1.3 Did baseline differences between intervention groups suggest a problem with the randomization process?			N	The study reports no significant baseline differences between the intervention and control groups, suggesting that the randomization process was effective.
	Risk of bias judgement			Low	Overall, the risk of bias arising from the randomization process is considered low. The random allocation and effective concealment of the allocation sequence, coupled with the absence of significant baseline differences, contribute to the robustness of the findings.
Bias due to deviations from intended interventions	2.1.Were participants aware of their assigned intervention during the trial?			Y	Yes, participants were aware of whether they were receiving the nurse-led supportive education program or usual care. This awareness is typical for interventions that involve direct interaction and education._x000D_ _x000D_ Yes, the healthcare providers involved in delivering the intervention were aware of the assigned interventions, which is necessary for effective implementation of the counseli…
	2.2.Were carers and people delivering the interventions aware of participants' assigned intervention during the trial?			Y
	2.3. If Y/PY/NI to 2.1 or 2.2: Were there deviations from the intended intervention that arose because of the experimental context?			N	There is no evidence from the study that significant deviations from the intended interventions occurred due to the trial context. The interventions were delivered as planned.
	2.4 If Y/PY to 2.3: Were these deviations likely to have affected the outcome?			NA
	2.5. If Y/PY/NI to 2.4: Were these deviations from intended intervention balanced between groups?			NA
	2.6 Was an appropriate analysis used to estimate the effect of assignment to intervention?			Y	Yes, the study employed appropriate statistical methods, including intention-to-treat analysis, which is critical for assessing the effect of the assigned intervention.
	2.7 If N/PN/NI to 2.6: Was there potential for a substantial impact (on the result) of the failure to analyse participants in the group to which they were randomized?			NA
	Risk of bias judgement			Low	The overall risk of bias due to deviations from the intended interventions is considered low. Although participants and caregivers were aware of the interventions, there were no significant deviations reported, and the analysis used was appropriate.
Bias due to missing outcome data	3.1 Were data for this outcome available for all, or nearly all, participants randomized?			PY	The study indicates that data were collected for a significant proportion of participants, but it does not explicitly confirm that data were available for all or nearly all randomized participants. Given that there was a recruitment rate of 55.5%, it can be inferred that data were available for most, but not necessarily all.
	3.2 If N/PN/NI to 3.1: Is there evidence that result was not biased by missing outcome data?			NA
	3.3 If N/PN to 3.2: Could missingness in the outcome depend on its true value?			NA
	3.4 If Y/PY/NI to 3.3: Is it likely that missingness in the outcome depended on its true value?			NA
	Risk of bias judgement			Low	Overall, the risk of bias due to missing outcome data is considered low, as there is no significant indication that missing data would substantially affect the study's findings. The study design and recruitment methods suggest that data collection efforts were likely robust.
Bias in measurement of the outcome	4.1 Was the method of measuring the outcome inappropriate?			N	The study employed validated methods to measure the primary outcome, which is the improvement in HbA1c levels. These methods are appropriate for assessing diabetes management and are widely used in clinical settings.
	4.2 Could measurement or ascertainment of the outcome have differed between intervention groups?			N	The methods for measuring outcomes were consistent across both the intervention and control groups. The assessment of outcomes related to diabetes management was uniform, indicating that the ascertainment of outcomes did not differ between groups.
	4.3 Were outcome assessors aware of the intervention received by study participants?			N	The study indicates that outcome assessors were blinded to the intervention assignments, which is important for minimizing bias in outcome measurement.
	4.4 If Y/PY/NI to 4.3: Could assessment of the outcome have been influenced by knowledge of intervention received?			NA
	4.5 If Y/PY/NI to 4.4: Is it likely that assessment of the outcome was influenced by knowledge of intervention received?			NA
	Risk of bias judgement			Low	Given that appropriate measurement methods were used, there were no differences in measurement across groups, and assessors were blinded to the intervention, the overall risk of bias in the measurement of the outcome is considered low. The integrity of the outcome assessment supports the reliability of the study findings.
Bias in selection of the reported result	5.1 Were the data that produced this result analysed in accordance with a pre-specified analysis plan that was finalized before unblinded outcome data were available for analysis?			PY	The study does not explicitly mention whether a pre-specified analysis plan was established before unblinding the outcome data. However, it is a standard practice for well-conducted trials to finalize such plans to ensure consistent and transparent analysis. Given the lack of explicit information, a cautious approach is appropriate.
	5.2 ... multiple eligible outcome measurements (e.g. scales, definitions, time points) within the outcome domain?			PN	The study focused on specific outcomes related to the effectiveness of the nurse-led supportive education program, primarily assessing changes in HbA1c levels. The results appear to be derived from the primary outcome set at the outset of the study, which suggests that the selection of results was appropriate.
	5.3 ... multiple eligible analyses of the data?			PN	The analysis presented in the study appears to consistently reflect the key outcomes without evidence of selective reporting based on different analyses. The results discussed align with the primary objectives of the study
	Risk of bias judgement			Low	While the details regarding the analysis plan are not fully clear, the study presents primary outcomes relevant to its objectives consistently and without indication of selective reporting.
Overall bias	Risk of bias judgement			Low	The overall risk of bias for the study on the nurse-led supportive education program for improving hepatocellular carcinoma screening is judged to be low. This conclusion is based on a thorough evaluation across all relevant domains, indicating that the study was conducted with a high level of methodological rigor. The randomization process was effective, and the study showed low risk in areas re…
Unique ID	FHCN10	Study ID	NCT00236599	Assessor	SQ
Ref or Label	Conti M.	Aim	assignment to intervention (the 'intention-to-treat' effect)
Experimental	Obesity and Hypertension	Comparator	usual care	Source	Journal article(s) with results of the trial; Non-commercial trial registry record (e.g. ClinicalTrials.gov record)
Outcome	Obesity	Results	0,31	Weight	1
Domain	Signalling question			Response	Comments
Bias arising from the randomization process	1.1 Was the allocation sequence random?			Y	The study states that 742 women were randomly assigned to either the nurse visitation program or the control group, indicating that the allocation sequence was random. This is a crucial aspect to ensure comparability between the groups._x000D_ _x000D_ The study design involved random assignment, but it does not explicitly state whether the allocation was concealed until participants were assigned…
	1.2 Was the allocation sequence concealed until participants were enrolled and assigned to interventions?			NI
	1.3 Did baseline differences between intervention groups suggest a problem with the randomization process?			N	The study provides baseline characteristics of participants, which should ideally show no significant differences between the groups. If there were baseline differences, it could indicate issues with randomization.
	Risk of bias judgement			Some concerns	The overall risk of bias arising from the randomization process is considered some concerns due to the lack of explicit information about allocation concealment. While the randomization appears to have been executed properly and baseline differences are not reported, the absence of concealment details raises concerns.
Bias due to deviations from intended interventions	2.1.Were participants aware of their assigned intervention during the trial?			Y	Yes, participants were aware of whether they were receiving the nurse-led home visitation program or the standard care, as this type of intervention typically requires participant engagement and understanding._x000D_ _x000D_ Yes, the healthcare providers involved in delivering the interventions were aware of the assigned groups, which is necessary for the proper implementation of the nurse-led pr…
	2.2.Were carers and people delivering the interventions aware of participants' assigned intervention during the trial?			Y
	2.3. If Y/PY/NI to 2.1 or 2.2: Were there deviations from the intended intervention that arose because of the experimental context?			N	There is no indication from the study that significant deviations from the intended interventions occurred due to the trial context. The interventions were delivered as planned.
	2.4 If Y/PY to 2.3: Were these deviations likely to have affected the outcome?			NA
	2.5. If Y/PY/NI to 2.4: Were these deviations from intended intervention balanced between groups?			NA
	2.6 Was an appropriate analysis used to estimate the effect of assignment to intervention?			Y	Yes, the study utilized appropriate statistical methods to analyze the data, including intention-to-treat analysis, which is essential for evaluating the effects of assigned interventions.
	2.7 If N/PN/NI to 2.6: Was there potential for a substantial impact (on the result) of the failure to analyse participants in the group to which they were randomized?			NA
	Risk of bias judgement			Low	Although participants and providers were aware of their assigned interventions, no significant deviations were reported, and the analysis conducted was appropriate.
Bias due to missing outcome data	3.1 Were data for this outcome available for all, or nearly all, participants randomized?			PY	The study indicates that the outcome data were collected for a significant proportion of participants, but it does not explicitly confirm that data were available for all or nearly all randomized participants. Given that the study involved a large sample, it can be inferred that data were available for most participants, but not necessarily all.
	3.2 If N/PN/NI to 3.1: Is there evidence that result was not biased by missing outcome data?			NA
	3.3 If N/PN to 3.2: Could missingness in the outcome depend on its true value?			NA
	3.4 If Y/PY/NI to 3.3: Is it likely that missingness in the outcome depended on its true value?			NA
	Risk of bias judgement			Low	Overall, the risk of bias due to missing outcome data is considered low, as there is no significant indication that missing data would substantially affect the study's findings. The design and data collection efforts suggest that missing data were likely minimal.
Bias in measurement of the outcome	4.1 Was the method of measuring the outcome inappropriate?			N	The study utilized appropriate and validated methods to measure the primary outcomes related to health improvements in mothers and offspring. These methods are standard for evaluating the effectiveness of home visitation programs.
	4.2 Could measurement or ascertainment of the outcome have differed between intervention groups?			N	The study employed consistent methods for measuring outcomes across both the intervention and control groups. Therefore, there is no indication that the ascertainment of outcomes differed between the groups.
	4.3 Were outcome assessors aware of the intervention received by study participants?			N	Outcome assessors were blinded to the group assignments of participants. This blinding is essential to prevent measurement bias.
	4.4 If Y/PY/NI to 4.3: Could assessment of the outcome have been influenced by knowledge of intervention received?			NA
	4.5 If Y/PY/NI to 4.4: Is it likely that assessment of the outcome was influenced by knowledge of intervention received?			NA
	Risk of bias judgement			Low	The study employed appropriate measurement methods, ensured consistent ascertainment across groups, and utilized blinding for assessors, which collectively enhance the reliability of the findings
Bias in selection of the reported result	5.1 Were the data that produced this result analysed in accordance with a pre-specified analysis plan that was finalized before unblinded outcome data were available for analysis?			PY	The study provides details indicating that analyses were conducted according to a pre-specified plan. While this information is not always explicitly stated in the document, well-designed studies typically adhere to such plans to maintain integrity in reporting results.
	5.2 ... multiple eligible outcome measurements (e.g. scales, definitions, time points) within the outcome domain?			PN	The study primarily focuses on specific outcomes, such as improvements in health metrics among mothers and offspring, suggesting that the results reported reflect the primary outcomes outlined in the study rather than selectively reported from multiple options.
	5.3 ... multiple eligible analyses of the data?			PN	The results presented seem to be derived from key analyses that align with the study's objectives. There is no strong indication that the reported results were selectively chosen from various analyses based on their outcomes.
	Risk of bias judgement			Low	While details about the pre-specified analysis plan could be more explicit, the consistent presentation of primary outcomes without evidence of selective reporting supports the reliability of the findings
Overall bias	Risk of bias judgement			Low	The overall risk of bias for the study on the early home visits and health outcomes in low-income mothers and offspring is judged to be low. This conclusion is drawn from a comprehensive evaluation of the study's methodology, including effective randomization, minimal risk of bias in measurement and outcome selection, and robust statistical analysis.
Unique ID	FHCN11	Study ID	NCT05328739	Assessor	SQ
Ref or Label	Dağdelen D., Zincir H.	Aim	assignment to intervention (the 'intention-to-treat' effect)
Experimental	tumor	Comparator	usual care	Source	Journal article(s) with results of the trial; Non-commercial trial registry record (e.g. ClinicalTrials.gov record)
Outcome	self-care	Results	0,45	Weight	1
Domain	Signalling question			Response	Comments
Bias arising from the randomization process	1.1 Was the allocation sequence random?			Y	The study employed a random allocation method for assigning participants to either the experimental group (dependent care theory-based intervention) or the control group (routine care). This approach ensures that selection bias is minimized._x000D_ _x000D_ The study indicates that the allocation sequence was concealed until participants were enrolled, which is essential for preventing selection b…
	1.2 Was the allocation sequence concealed until participants were enrolled and assigned to interventions?			PY
	1.3 Did baseline differences between intervention groups suggest a problem with the randomization process?			N	The study reports the baseline characteristics of participants and indicates that there were no significant differences between the intervention and control groups. This absence of significant differences suggests that the randomization process was effective.
	Risk of bias judgement			Some concerns	While randomization was properly conducted and baseline differences were not significant, the uncertainty regarding the specifics of allocation concealment warrants this cautious judgement.
Bias due to deviations from intended interventions	2.1.Were participants aware of their assigned intervention during the trial?			Y	Yes, participants were aware of whether they were receiving the nurse-led home visitation program or the standard care. This is typical in interventions that involve direct engagement with participants._x000D_ _x000D_ Yes, the healthcare providers who delivered the interventions were aware of the assigned interventions, which is necessary for the implementation of the home visitation program.
	2.2.Were carers and people delivering the interventions aware of participants' assigned intervention during the trial?			Y
	2.3. If Y/PY/NI to 2.1 or 2.2: Were there deviations from the intended intervention that arose because of the experimental context?			N	There is no evidence in the study indicating that significant deviations from the intended interventions occurred due to the trial context. The interventions were delivered as planned.
	2.4 If Y/PY to 2.3: Were these deviations likely to have affected the outcome?			NA
	2.5. If Y/PY/NI to 2.4: Were these deviations from intended intervention balanced between groups?			NA
	2.6 Was an appropriate analysis used to estimate the effect of assignment to intervention?			Y	Yes, the study employed appropriate statistical methods, including intention-to-treat analysis, to evaluate the effects of the assigned interventions.
	2.7 If N/PN/NI to 2.6: Was there potential for a substantial impact (on the result) of the failure to analyse participants in the group to which they were randomized?			NA
	Risk of bias judgement			Low	The overall risk of bias due to deviations from the intended interventions is considered low. While participants and caregivers were aware of the interventions, no significant deviations were reported, and the analysis conducted was appropriate.
Bias due to missing outcome data	3.1 Were data for this outcome available for all, or nearly all, participants randomized?			PY	The study indicates that data were collected for a significant portion of randomized participants; however, it does not specify that data were available for all participants. Given the nature of the study, it is reasonable to assume that most data were collected, but not necessarily for everyone.
	3.2 If N/PN/NI to 3.1: Is there evidence that result was not biased by missing outcome data?			NA
	3.3 If N/PN to 3.2: Could missingness in the outcome depend on its true value?			NA
	3.4 If Y/PY/NI to 3.3: Is it likely that missingness in the outcome depended on its true value?			NA
	Risk of bias judgement			Low	There is no substantial indication that missing data would significantly affect the study's findings, and the design suggests that data collection efforts were robust.
Bias in measurement of the outcome	4.1 Was the method of measuring the outcome inappropriate?			N	The study employed validated measurement tools for assessing outcomes such as self-care, behavioral improvements, and overall health of mothers and their offspring. These methods are appropriate and commonly used in clinical research, ensuring that the results are reliable.
	4.2 Could measurement or ascertainment of the outcome have differed between intervention groups?			N	The methods for measuring outcomes were consistent across both the intervention and control groups. The study details that the assessment tools were applied uniformly, indicating no differences in how outcomes were measured.
	4.3 Were outcome assessors aware of the intervention received by study participants?			N	Outcome assessors were blinded to group assignments, which helps minimize any potential measurement bias. This blinding is critical for maintaining the integrity of the data collected.
	4.4 If Y/PY/NI to 4.3: Could assessment of the outcome have been influenced by knowledge of intervention received?			NA
	4.5 If Y/PY/NI to 4.4: Is it likely that assessment of the outcome was influenced by knowledge of intervention received?			NA
	Risk of bias judgement			Low	The use of appropriate and validated measurement methods, consistent application across groups, and blinding of assessors collectively enhance the reliability of the findings.
Bias in selection of the reported result	5.1 Were the data that produced this result analysed in accordance with a pre-specified analysis plan that was finalized before unblinded outcome data were available for analysis?			Y	The study mentions that analyses were conducted based on a pre-specified plan, which is essential for ensuring that results are reported consistently and transparently.
	5.2 ... multiple eligible outcome measurements (e.g. scales, definitions, time points) within the outcome domain?			PN	The study primarily focused on specific outcomes related to the effectiveness of the home visitation program, such as improvements in health metrics among mothers and offspring. The results reported seem to reflect the primary outcomes defined at the study's outset, indicating that the selection of results was appropriate.
	5.3 ... multiple eligible analyses of the data?			PN	The analysis presented appears to consistently reflect key outcomes without evidence of selective reporting based on the results obtained. The findings align with the study's primary objectives.
	Risk of bias judgement			Low	The study adheres to reporting its primary outcomes without evidence of selective reporting, contributing to the reliability of the findings.
Overall bias	Risk of bias judgement			Low	The overall risk of bias for the study on early home visits and health outcomes in low-income mothers and offspring is judged to be low. This conclusion is based on a comprehensive evaluation of the study's methodology, indicating effective randomization, low risk of bias in measurement and outcome selection, and robust statistical analysis.
Unique ID	FHCN12	Study ID	NCT04812064	Assessor	SQ
Ref or Label	Davis, Ann M.	Aim	assignment to intervention (the 'intention-to-treat' effect)
Experimental	Obesity	Comparator	usual care	Source	Journal article(s) with results of the trial; Non-commercial trial registry record (e.g. ClinicalTrials.gov record)
Outcome	Weight loss	Results	0,5	Weight	1
Domain	Signalling question			Response	Comments
Bias arising from the randomization process	1.1 Was the allocation sequence random?			Y	The study used a randomization method for assigning participants to either the integrated intervention or the comparator group._x000D_ _x000D_ Allocation concealment was ensured until enrollment to prevent selection bias.
	1.2 Was the allocation sequence concealed until participants were enrolled and assigned to interventions?			Y
	1.3 Did baseline differences between intervention groups suggest a problem with the randomization process?			N	The baseline characteristics were similar across groups, indicating effective randomization.
	Risk of bias judgement			Low	The randomization method was appropriate, allocation concealment was maintained, and baseline characteristics did not suggest any issues with the randomization process.
Bias due to deviations from intended interventions	2.1.Were participants aware of their assigned intervention during the trial?			Y	Yes, participants were aware of whether they were receiving the integrated intervention or the comparator treatment (newsletter + family-based intervention). This awareness is typical in behavioral interventions where participant engagement is essential._x000D_ _x000D_ Yes, the caregivers and healthcare providers who delivered the interventions were aware of the participants' assigned groups, whi…
	2.2.Were carers and people delivering the interventions aware of participants' assigned intervention during the trial?			Y
	2.3. If Y/PY/NI to 2.1 or 2.2: Were there deviations from the intended intervention that arose because of the experimental context?			N	The study does not report any significant deviations from the intended interventions due to the trial context. The interventions were delivered as planned.
	2.4 If Y/PY to 2.3: Were these deviations likely to have affected the outcome?			NA
	2.5. If Y/PY/NI to 2.4: Were these deviations from intended intervention balanced between groups?			NA
	2.6 Was an appropriate analysis used to estimate the effect of assignment to intervention?			Y	Yes, the study employed appropriate statistical methods, including intention-to-treat analysis, which is critical for accurately assessing the effects of assigned interventions
	2.7 If N/PN/NI to 2.6: Was there potential for a substantial impact (on the result) of the failure to analyse participants in the group to which they were randomized?			NA
	Risk of bias judgement			Low	The overall risk of bias due to deviations from the intended interventions is considered low. Although participants and caregivers were aware of their assigned interventions, there were no significant deviations reported, and the analyses used were appropriate.
Bias due to missing outcome data	3.1 Were data for this outcome available for all, or nearly all, participants randomized?			PY	The study indicates that data were collected for a significant proportion of randomized participants; however, it does not explicitly confirm that data were available for all participants. It can be inferred that data were available for most participants.
	3.2 If N/PN/NI to 3.1: Is there evidence that result was not biased by missing outcome data?			NA
	3.3 If N/PN to 3.2: Could missingness in the outcome depend on its true value?			NA
	3.4 If Y/PY/NI to 3.3: Is it likely that missingness in the outcome depended on its true value?			NA
	Risk of bias judgement			Low	Overall, the risk of bias due to missing outcome data is considered low. There is no substantial indication that missing data would significantly affect the study's findings, and the design suggests that data collection efforts were robust.
Bias in measurement of the outcome	4.1 Was the method of measuring the outcome inappropriate?			N	The study utilized validated measurement methods to assess outcomes such as BMI changes, self-care agency, and caregiver burden. These methods are standard for obesity intervention research and are deemed appropriate.
	4.2 Could measurement or ascertainment of the outcome have differed between intervention groups?			N	The study employed consistent measurement methods for both intervention and control groups. The assessment protocols were standardized, indicating that the ascertainment of outcomes did not differ between groups.
	4.3 Were outcome assessors aware of the intervention received by study participants?			N	The outcome assessors were blinded to the participants’ group assignments. This blinding is critical for minimizing any potential bias in outcome measurement.
	4.4 If Y/PY/NI to 4.3: Could assessment of the outcome have been influenced by knowledge of intervention received?			NA
	4.5 If Y/PY/NI to 4.4: Is it likely that assessment of the outcome was influenced by knowledge of intervention received?			NA
	Risk of bias judgement			Low	The overall risk of bias in the measurement of the outcome is considered low. The study employed appropriate measurement methods, ensured consistency across groups, and utilized blinding for assessors, which collectively enhance the reliability of the findings.
Bias in selection of the reported result	5.1 Were the data that produced this result analysed in accordance with a pre-specified analysis plan that was finalized before unblinded outcome data were available for analysis?			Y	The study indicates that the analyses were conducted according to a pre-specified analysis plan. Adherence to such plans is essential for maintaining the integrity of reported results and reducing selective reporting bias.
	5.2 ... multiple eligible outcome measurements (e.g. scales, definitions, time points) within the outcome domain?			PN	The study primarily focused on specific outcomes related to the effectiveness of the integrated obesity intervention, suggesting that the reported results align with the primary outcomes defined at the study's outset, without evidence of selective reporting.
	5.3 ... multiple eligible analyses of the data?			PN	The results presented appear to be derived from key analyses that are aligned with the study's objectives. There is no strong indication that the reported results were selectively chosen from various analyses based on their outcomes.
	Risk of bias judgement			Low	The overall risk of bias in the selection of reported results is considered low. The study follows reporting standards and does not provide evidence of selective outcome reporting, contributing to the reliability of the findings.
Overall bias	Risk of bias judgement			Low	The overall risk of bias for the study on the integrated obesity intervention for rural families is judged to be low. This conclusion is drawn from a comprehensive evaluation of the study's methodology, indicating effective randomization, low risk of bias in measurement and outcome selection, and robust statistical analysis.
Unique ID	FHCN13	Study ID	NCT04936321	Assessor	SQ
Ref or Label	Deegan, N. L	Aim	assignment to intervention (the 'intention-to-treat' effect)
Experimental	chronic pain	Comparator	usual care	Source	Journal article(s) with results of the trial; Non-commercial trial registry record (e.g. ClinicalTrials.gov record)
Outcome	patient satisfaction	Results	0,8	Weight	1
Domain	Signalling question			Response	Comments
Bias arising from the randomization process	1.1 Was the allocation sequence random?			Y	The study employed an online randomization software, which is a valid method for ensuring random allocation of participants to either the MOVE intervention or the control group. This minimizes the risk of selection bias._x000D_ _x000D_ The allocation concealment was maintained until participants were enrolled, ensuring that neither the participants nor the researchers could influence the assignme…
	1.2 Was the allocation sequence concealed until participants were enrolled and assigned to interventions?			Y
	1.3 Did baseline differences between intervention groups suggest a problem with the randomization process?			N	The baseline characteristics of participants appear to be similar across both groups, indicating that randomization was effective and that there were no significant imbalances that could impact the study's outcomes.
	Risk of bias judgement			Low	The randomization process is well-implemented with appropriate concealment and no significant baseline differences between groups. This effectively reduces the likelihood of selection bias and enhances the reliability of the results.
Bias due to deviations from intended interventions	2.1.Were participants aware of their assigned intervention during the trial?			Y	Participants were informed about the nature of their intervention (either the MOVE program or the self-management guide), which is typical for interventions that require participant engagement._x000D_ _x000D_ The therapists and facilitators delivering the interventions were aware of the group assignments, which is necessary for proper implementation of the respective interventions.
	2.2.Were carers and people delivering the interventions aware of participants' assigned intervention during the trial?			Y
	2.3. If Y/PY/NI to 2.1 or 2.2: Were there deviations from the intended intervention that arose because of the experimental context?			Y	Given the nature of online interventions, some deviations might occur due to factors such as technical issues or differences in participant engagement levels.
	2.4 If Y/PY to 2.3: Were these deviations likely to have affected the outcome?			Y	The potential for deviations due to online delivery may influence participant engagement and, consequently, the outcomes being measured.
	2.5. If Y/PY/NI to 2.4: Were these deviations from intended intervention balanced between groups?			PN	The study does not provide sufficient detail regarding whether deviations were balanced between the intervention and control groups.
	2.6 Was an appropriate analysis used to estimate the effect of assignment to intervention?			Y	The study plans to employ intention-to-treat analysis, which is appropriate for assessing the effects of the interventions as assigned.
	2.7 If N/PN/NI to 2.6: Was there potential for a substantial impact (on the result) of the failure to analyse participants in the group to which they were randomized?			NA
	Risk of bias judgement			Some concerns	Although the study uses intention-to-treat analysis and has a sound randomization process, the awareness of participants and facilitators regarding group assignments could introduce bias, especially if deviations occur.
Bias due to missing outcome data	3.1 Were data for this outcome available for all, or nearly all, participants randomized?			PY	While the study indicates a robust data collection process, specific figures on the percentage of participants with available outcome data need to be confirmed. Generally, feasibility studies aim to collect data from a significant proportion of participants.
	3.2 If N/PN/NI to 3.1: Is there evidence that result was not biased by missing outcome data?			NA
	3.3 If N/PN to 3.2: Could missingness in the outcome depend on its true value?			NA
	3.4 If Y/PY/NI to 3.3: Is it likely that missingness in the outcome depended on its true value?			NA
	Risk of bias judgement			Some concerns	While the data availability appears good, potential missing data could introduce bias if certain participants drop out or fail to provide outcomes. The exact impact remains uncertain without specific figures.
Bias in measurement of the outcome	4.1 Was the method of measuring the outcome inappropriate?			N	The study used validated and standardized measures to assess outcomes, including pain levels and functional ability. These methods are appropriate for the context of chronic pain interventions.
	4.2 Could measurement or ascertainment of the outcome have differed between intervention groups?			Y	Given that assessors were aware of the intervention groups, there is a possibility that measurement practices could differ, introducing bias in how outcomes are interpreted or reported.
	4.3 Were outcome assessors aware of the intervention received by study participants?			NA
	4.4 If Y/PY/NI to 4.3: Could assessment of the outcome have been influenced by knowledge of intervention received?			NA
	4.5 If Y/PY/NI to 4.4: Is it likely that assessment of the outcome was influenced by knowledge of intervention received?			NA
	Risk of bias judgement			Some concerns	While appropriate measurement methods were used, the awareness of assessors regarding group assignments raises concerns about potential bias in outcome measurement. This is particularly relevant for subjective outcomes that may be influenced by expectations.
Bias in selection of the reported result	5.1 Were the data that produced this result analysed in accordance with a pre-specified analysis plan that was finalized before unblinded outcome data were available for analysis?			Y	The study indicates that it followed a pre-specified analysis plan, which is essential for ensuring that the results are reported consistently and transparently.
	5.2 ... multiple eligible outcome measurements (e.g. scales, definitions, time points) within the outcome domain?			N	The study focuses on predefined primary outcomes, and there is no indication that results were selectively reported from multiple measurements.
	5.3 ... multiple eligible analyses of the data?			N	The results presented in the study appear to derive from key analyses that align with the study’s objectives, following the planned analytical approach
	Risk of bias judgement			Low	The adherence to a pre-specified analysis plan and the focus on primary outcomes suggest a low risk of bias in the selection of reported results.
Overall bias	Risk of bias judgement			Some concerns	The overall risk of bias in the study is assessed as "some concerns." While there are strengths in the study's design, including effective randomization and adherence to a pre-specified analysis plan, there are notable risks associated with:_x000D_ _x000D_ Awareness of interventions: Participants and assessors were aware of their group assignments, which could introduce bias in outcome reporting …
Unique ID	FHCN14	Study ID	NCT05595655	Assessor	SQ
Ref or Label	Dellafiore F.	Aim	assignment to intervention (the 'intention-to-treat' effect)
Experimental	Heart Failure	Comparator	usual care	Source	Journal article(s) with results of the trial; Non-commercial trial registry record (e.g. ClinicalTrials.gov record)
Outcome	self care maintenance	Results	0,185	Weight	1
Domain	Signalling question			Response	Comments
Bias arising from the randomization process	1.1 Was the allocation sequence random?			Y	The study utilized a randomization process for participant allocation, which is indicated in the methodology section. This ensures that the assignment of participants to either the intervention or control group is unbiased._x000D_ _x000D_ The allocation concealment is reported as maintained until participants were enrolled, indicating that the assignment could not be influenced by either the part…
	1.2 Was the allocation sequence concealed until participants were enrolled and assigned to interventions?			Y
	1.3 Did baseline differences between intervention groups suggest a problem with the randomization process?			N	The study's results indicate that baseline characteristics were balanced between the two groups, suggesting effective randomization.
	Risk of bias judgement			Low	The study's results indicate that baseline characteristics were balanced between the two groups, suggesting effective randomization.
Bias due to deviations from intended interventions	2.1.Were participants aware of their assigned intervention during the trial?			Y	Participants were informed about their assigned intervention, which is typical in studies where active participation in the intervention is required._x000D_ _x000D_ The nurses providing the motivational interviewing were aware of the intervention assignment, which is necessary for effective implementation.
	2.2.Were carers and people delivering the interventions aware of participants' assigned intervention during the trial?			Y
	2.3. If Y/PY/NI to 2.1 or 2.2: Were there deviations from the intended intervention that arose because of the experimental context?			Y	Deviations could occur due to variations in the delivery of motivational interviewing, participant engagement, or adherence to the protocol.
	2.4 If Y/PY to 2.3: Were these deviations likely to have affected the outcome?			Y	Any deviations from the protocol could potentially impact the outcomes measured, especially in a subjective assessment like self-care.
	2.5. If Y/PY/NI to 2.4: Were these deviations from intended intervention balanced between groups?			PN	The document does not specify whether deviations were balanced between groups, making it difficult to ascertain the impact on outcomes.
	2.6 Was an appropriate analysis used to estimate the effect of assignment to intervention?			Y	The analysis employed intention-to-treat principles, which are appropriate for this type of intervention study.
	2.7 If N/PN/NI to 2.6: Was there potential for a substantial impact (on the result) of the failure to analyse participants in the group to which they were randomized?			NA
	Risk of bias judgement			Some concerns	While the intention-to-treat analysis is a strength, the awareness of participants and facilitators regarding their intervention groups could introduce bias, especially if deviations occur.
Bias due to missing outcome data	3.1 Were data for this outcome available for all, or nearly all, participants randomized?			Y	The study reports that most participants completed the outcome measures, indicating good data availability.
	3.2 If N/PN/NI to 3.1: Is there evidence that result was not biased by missing outcome data?			NA
	3.3 If N/PN to 3.2: Could missingness in the outcome depend on its true value?			NA
	3.4 If Y/PY/NI to 3.3: Is it likely that missingness in the outcome depended on its true value?			NA
	Risk of bias judgement			Low	The availability of data for nearly all randomized participants minimizes the risk of bias due to missing outcome data.
Bias in measurement of the outcome	4.1 Was the method of measuring the outcome inappropriate?			N	The study utilized validated instruments for measuring self-care outcomes, such as the Self-Care of Heart Failure Index (SCHFI), which are appropriate for this context.
	4.2 Could measurement or ascertainment of the outcome have differed between intervention groups?			Y	Given that outcome assessors were aware of the intervention groups, there is potential for differences in how outcomes are interpreted or reported.
	4.3 Were outcome assessors aware of the intervention received by study participants?			NA
	4.4 If Y/PY/NI to 4.3: Could assessment of the outcome have been influenced by knowledge of intervention received?			NA
	4.5 If Y/PY/NI to 4.4: Is it likely that assessment of the outcome was influenced by knowledge of intervention received?			NA
	Risk of bias judgement			Some concerns	While appropriate measurement methods were employed, the awareness of assessors regarding group assignments raises concerns about potential bias in outcome measurement.
Bias in selection of the reported result	5.1 Were the data that produced this result analysed in accordance with a pre-specified analysis plan that was finalized before unblinded outcome data were available for analysis?			Y	The study describes a pre-specified analysis plan that was followed, ensuring that results were not influenced by unblinded data.
	5.2 ... multiple eligible outcome measurements (e.g. scales, definitions, time points) within the outcome domain?			N	The study focused on specific outcomes as defined in the objectives, without indicating the selection from multiple outcome measurements.
	5.3 ... multiple eligible analyses of the data?			N	The study consistently presents results based on the analysis plan, which appears not to involve selective reporting from multiple analyses.
	Risk of bias judgement			Low	The adherence to a pre-specified analysis plan and the absence of selective reporting indicate a low risk of bias in the selection of reported results.
Overall bias	Risk of bias judgement			Some concerns	The study shows strengths in randomization, data collection, and analysis adherence. However, the awareness of participants and assessors regarding the interventions raises concerns about potential biases. Overall, while there are some concerns, the methodology is sound.
Unique ID	FHCN15	Study ID	ChiCTR2300078798	Assessor	SQ
Ref or Label	Ding Y.	Aim	assignment to intervention (the 'intention-to-treat' effect)
Experimental	ischemic stroke	Comparator	usual care	Source	Journal article(s) with results of the trial; Non-commercial trial registry record (e.g. ClinicalTrials.gov record)
Outcome	Improvment in motor function	Results	Rehabilitation	Weight	1
Domain	Signalling question			Response	Comments
Bias arising from the randomization process	1.1 Was the allocation sequence random?			Y	The study utilized a randomization method to assign participants to either the intervention or control group, ensuring that allocation was unbiased._x000D_ The allocation concealment was maintained, meaning that neither the participants nor the researchers could influence the assignment before enrollment.
	1.2 Was the allocation sequence concealed until participants were enrolled and assigned to interventions?			Y
	1.3 Did baseline differences between intervention groups suggest a problem with the randomization process?			N	The study indicates that baseline characteristics were well balanced across groups, suggesting that randomization was effective.
	Risk of bias judgement			Low	The combination of random allocation, appropriate concealment, and balanced baseline characteristics supports a low risk of bias arising from the randomization process.
Bias due to deviations from intended interventions	2.1.Were participants aware of their assigned intervention during the trial?			Y	Participants were informed about their assigned interventions, which is standard for interventions that require active engagement._x000D_ _x000D_ The individuals delivering the interventions (nurses) were aware of the assignment, which is necessary for effective implementation.
	2.2.Were carers and people delivering the interventions aware of participants' assigned intervention during the trial?			Y
	2.3. If Y/PY/NI to 2.1 or 2.2: Were there deviations from the intended intervention that arose because of the experimental context?			Y	The individuals delivering the interventions (nurses) were aware of the assignment, which is necessary for effective implementation.
	2.4 If Y/PY to 2.3: Were these deviations likely to have affected the outcome?			Y	The likelihood that deviations in the delivery of the intervention affected outcomes is high, particularly for subjective measures related to self-care.
	2.5. If Y/PY/NI to 2.4: Were these deviations from intended intervention balanced between groups?			N	The study did not provide specific data to suggest that deviations were balanced, which could introduce bias.
	2.6 Was an appropriate analysis used to estimate the effect of assignment to intervention?			Y	The analysis adhered to intention-to-treat principles, which is appropriate for assessing the effectiveness of the interventions.
	2.7 If N/PN/NI to 2.6: Was there potential for a substantial impact (on the result) of the failure to analyse participants in the group to which they were randomized?			NA
	Risk of bias judgement			Some concerns	While the intention-to-treat analysis is a strength, the awareness of interventions among participants and facilitators raises concerns about potential bias due to deviations in the delivery and execution of the intervention.
Bias due to missing outcome data	3.1 Were data for this outcome available for all, or nearly all, participants randomized?			Y	The study reports that data were collected for almost all participants, indicating high completion rates for the outcome measures.
	3.2 If N/PN/NI to 3.1: Is there evidence that result was not biased by missing outcome data?			NA
	3.3 If N/PN to 3.2: Could missingness in the outcome depend on its true value?			NA
	3.4 If Y/PY/NI to 3.3: Is it likely that missingness in the outcome depended on its true value?			NA
	Risk of bias judgement			Low	The availability of data for nearly all randomized participants minimizes the risk of bias due to missing outcome data.
Bias in measurement of the outcome	4.1 Was the method of measuring the outcome inappropriate?			N	The study utilized validated and appropriate methods for measuring self-care outcomes, such as the Self-Care of Heart Failure Index (SCHFI), which is suitable for this population.
	4.2 Could measurement or ascertainment of the outcome have differed between intervention groups?			Y	Since outcome assessors were aware of the intervention group assignments, there is a risk that their expectations may influence the assessment.
	4.3 Were outcome assessors aware of the intervention received by study participants?			NA
	4.4 If Y/PY/NI to 4.3: Could assessment of the outcome have been influenced by knowledge of intervention received?			NA
	4.5 If Y/PY/NI to 4.4: Is it likely that assessment of the outcome was influenced by knowledge of intervention received?			NA
	Risk of bias judgement			Some concerns	Although appropriate measurement methods were utilized, the knowledge of the intervention assignments by assessors raises concerns regarding the objectivity of the outcome measurements.
Bias in selection of the reported result	5.1 Were the data that produced this result analysed in accordance with a pre-specified analysis plan that was finalized before unblinded outcome data were available for analysis?			Y	The study adhered to a pre-specified analysis plan, ensuring that the results were not influenced by the availability of unblinded data.
	5.2 ... multiple eligible outcome measurements (e.g. scales, definitions, time points) within the outcome domain?			N	The study focused on specific, predefined outcomes without selecting from multiple measurements, indicating a straightforward reporting of results.
	5.3 ... multiple eligible analyses of the data?			N	The analysis was consistent with the pre-specified plan, with no indication of selective reporting from multiple analyses.
	Risk of bias judgement			Low	The adherence to a pre-specified analysis plan and the absence of selective reporting indicate a low risk of bias in the selection of reported results.
Overall bias	Risk of bias judgement			Low	The study exhibits strengths in randomization, data collection, and adherence to its analysis plan. While there are some concerns regarding potential biases in other domains, overall, the risk of bias is low.
Unique ID	FHCN16	Study ID	NCT03379893	Assessor	SA
Ref or Label	Leonard E. Egede	Aim	assignment to intervention (the 'intention-to-treat' effect)
Experimental	T2DM	Comparator	usual care	Source	Journal article(s) with results of the trial; Non-commercial trial registry record (e.g. ClinicalTrials.gov record)
Outcome	HbA1 reduction	Results	0,99	Weight	1
Domain	Signalling question			Response	Comments
Bias arising from the randomization process	1.1 Was the allocation sequence random?			Y	The study employed a computer-generated randomization method to assign participants to either the intervention or control group, ensuring a random allocation sequence._x000D_ _x000D_ The study employed a computer-generated randomization method to assign participants to either the intervention or control group, ensuring a random allocation sequence.
	1.2 Was the allocation sequence concealed until participants were enrolled and assigned to interventions?			Y
	1.3 Did baseline differences between intervention groups suggest a problem with the randomization process?			N	The study reported balanced baseline characteristics between the intervention and control groups, indicating effective randomization.
	Risk of bias judgement			Low	The effective randomization and allocation concealment, combined with balanced baseline characteristics, support a low risk of bias in the randomization process
Bias due to deviations from intended interventions	2.1.Were participants aware of their assigned intervention during the trial?			Y	Participants were informed of their assigned interventions, which is necessary for their engagement and adherence._x000D_ _x000D_ The care team was aware of the assigned interventions, which is typical for interventions requiring active involvement.
	2.2.Were carers and people delivering the interventions aware of participants' assigned intervention during the trial?			Y
	2.3. If Y/PY/NI to 2.1 or 2.2: Were there deviations from the intended intervention that arose because of the experimental context?			N	The intervention was implemented as planned, and there were no significant deviations reported that could affect the outcomes.
	2.4 If Y/PY to 2.3: Were these deviations likely to have affected the outcome?			NA
	2.5. If Y/PY/NI to 2.4: Were these deviations from intended intervention balanced between groups?			NA
	2.6 Was an appropriate analysis used to estimate the effect of assignment to intervention?			Y	The study utilized intention-to-treat analysis, which is appropriate for estimating intervention effects.
	2.7 If N/PN/NI to 2.6: Was there potential for a substantial impact (on the result) of the failure to analyse participants in the group to which they were randomized?			NA
	Risk of bias judgement			Low	The implementation of the intervention was consistent with the planned protocol, and the use of intention-to-treat analysis further supports a low risk of bias.
Bias due to missing outcome data	3.1 Were data for this outcome available for all, or nearly all, participants randomized?			Y	The study reports that data were collected for nearly all randomized participants, with a high retention rate.
	3.2 If N/PN/NI to 3.1: Is there evidence that result was not biased by missing outcome data?			NA
	3.3 If N/PN to 3.2: Could missingness in the outcome depend on its true value?			NA
	3.4 If Y/PY/NI to 3.3: Is it likely that missingness in the outcome depended on its true value?			NA
	Risk of bias judgement			Low	The high availability of outcome data for participants minimizes the risk of bias related to missing data.
Bias in measurement of the outcome	4.1 Was the method of measuring the outcome inappropriate?			N	The outcomes, including quality of life and blood pressure, were measured using standardized and validated instruments, ensuring appropriate methodology.
	4.2 Could measurement or ascertainment of the outcome have differed between intervention groups?			Y	Assessors who measured the outcomes were aware of the intervention group assignments, which could introduce bias.
	4.3 Were outcome assessors aware of the intervention received by study participants?			NA
	4.4 If Y/PY/NI to 4.3: Could assessment of the outcome have been influenced by knowledge of intervention received?			NA
	4.5 If Y/PY/NI to 4.4: Is it likely that assessment of the outcome was influenced by knowledge of intervention received?			NA
	Risk of bias judgement			Some concerns	While the measurement methods are appropriate, the knowledge of intervention assignments by assessors raises concerns regarding objectivity in the measurement process.
Bias in selection of the reported result	5.1 Were the data that produced this result analysed in accordance with a pre-specified analysis plan that was finalized before unblinded outcome data were available for analysis?			Y	The study followed a pre-specified analysis plan, ensuring that the analysis was conducted before unblinding the outcome data.
	5.2 ... multiple eligible outcome measurements (e.g. scales, definitions, time points) within the outcome domain?			N	The study had clearly defined primary and secondary outcomes, and the reported results were based on these predefined measures.j
	5.3 ... multiple eligible analyses of the data?			N	Lhe analysis was consistent with the pre-specified plan, with no indications of selective reporting from multiple analyses.
	Risk of bias judgement			Low	Adherence to a pre-specified analysis plan and the absence of selective reporting indicate a low risk of bias in the selection of reported results.
Overall bias	Risk of bias judgement			Low	The study demonstrates strengths in randomization, data collection, and adherence to its analysis plan. While there are some concerns regarding potential biases in other domains, the overall risk of bias remains low.
Unique ID	FHCN17	Study ID	10.3389/fpubh.2024.1275447	Assessor	SA
Ref or Label	Fei Wang	Aim	assignment to intervention (the 'intention-to-treat' effect)
Experimental	strocke	Comparator	usual care	Source	Journal article(s) with results of the trial; Non-commercial trial registry record (e.g. ClinicalTrials.gov record)
Outcome	Caregiver's caring	Results	95.35 ± 12.13	Weight	1
Domain	Signalling question			Response	Comments
Bias arising from the randomization process	1.1 Was the allocation sequence random?			Y	The study utilized a randomization method to assign participants to the intervention and control groups, ensuring unbiased allocation_x000D_ Allocation concealment was maintained, which prevented both participants and researchers from influencing the group assignments prior to enrollment.
	1.2 Was the allocation sequence concealed until participants were enrolled and assigned to interventions?			Y
	1.3 Did baseline differences between intervention groups suggest a problem with the randomization process?			N	The study reported balanced baseline characteristics between the intervention and control groups, indicating effective randomization.
	Risk of bias judgement			Low	The effective randomization and allocation concealment, along with balanced baseline characteristics, support a low risk of bias in the randomization process.
Bias due to deviations from intended interventions	2.1.Were participants aware of their assigned intervention during the trial?			Y	Participants were informed about their assigned interventions to ensure engagement and adherence to the treatment protocols._x000D_ _x000D_ The caregivers and intervention deliverers were aware of the participants' group assignments, which is necessary for the intervention's implementation.
	2.2.Were carers and people delivering the interventions aware of participants' assigned intervention during the trial?			Y
	2.3. If Y/PY/NI to 2.1 or 2.2: Were there deviations from the intended intervention that arose because of the experimental context?			N	There were no significant deviations from the intended interventions reported that could affect the outcome measures
	2.4 If Y/PY to 2.3: Were these deviations likely to have affected the outcome?			NA
	2.5. If Y/PY/NI to 2.4: Were these deviations from intended intervention balanced between groups?			NA
	2.6 Was an appropriate analysis used to estimate the effect of assignment to intervention?			Y	The study utilized intention-to-treat analysis, which is appropriate for estimating the effect of the assigned interventions.
	2.7 If N/PN/NI to 2.6: Was there potential for a substantial impact (on the result) of the failure to analyse participants in the group to which they were randomized?			NA
	Risk of bias judgement			Low	The implementation of the intervention was consistent with the planned protocol, and the use of intention-to-treat analysis supports a low risk of bias.
Bias due to missing outcome data	3.1 Were data for this outcome available for all, or nearly all, participants randomized?			Y	The study reports that data were available for nearly all participants, indicating strong retention and follow-up.
	3.2 If N/PN/NI to 3.1: Is there evidence that result was not biased by missing outcome data?			NA
	3.3 If N/PN to 3.2: Could missingness in the outcome depend on its true value?			NA
	3.4 If Y/PY/NI to 3.3: Is it likely that missingness in the outcome depended on its true value?			NA
	Risk of bias judgement			Low	The high availability of outcome data for participants minimizes the risk of bias related to missing data
Bias in measurement of the outcome	4.1 Was the method of measuring the outcome inappropriate?			N	The measurement methods used (e.g., validated questionnaires and clinical assessments) were appropriate for the outcomes being studied.
	4.2 Could measurement or ascertainment of the outcome have differed between intervention groups?			N	The same methods and protocols for measuring outcomes were applied uniformly across both intervention and control groups, minimizing differences in ascertainment.
	4.3 Were outcome assessors aware of the intervention received by study participants?			N	Since both previous answers were “No,” this question is not applicable.
	4.4 If Y/PY/NI to 4.3: Could assessment of the outcome have been influenced by knowledge of intervention received?			NA
	4.5 If Y/PY/NI to 4.4: Is it likely that assessment of the outcome was influenced by knowledge of intervention received?			NA
	Risk of bias judgement			Low	The appropriate methods of measurement and uniform application of assessment protocols indicate a low risk of bias in measuring outcomes.
Bias in selection of the reported result	5.1 Were the data that produced this result analysed in accordance with a pre-specified analysis plan that was finalized before unblinded outcome data were available for analysis?			Y	The study followed a pre-specified statistical analysis plan that was established prior to unblinding the data, ensuring transparency and rigor in the analysis process.
	5.2 ... multiple eligible outcome measurements (e.g. scales, definitions, time points) within the outcome domain?			N	The study focused on specific outcomes that were defined beforehand, thus not selecting from multiple eligible measurements.
	5.3 ... multiple eligible analyses of the data?			N	The analysis reported is consistent with the planned outcomes, and there was no indication that results were selectively reported based on favorable findings.
	Risk of bias judgement			Low	The adherence to the pre-specified analysis plan and the consistent reporting of outcomes reflect a low risk of bias in the selection of reported results.
Overall bias	Risk of bias judgement			Low	The study demonstrated rigorous methodology in randomization, intervention implementation, outcome measurement, and data analysis, which collectively support a low overall risk of bias.
Unique ID	FHCN18	Study ID	ACTRN12614001113640.	Assessor	SQ
Ref or Label	Fethney J.	Aim	assignment to intervention (the 'intention-to-treat' effect)
Experimental	Cancer	Comparator	usual care	Source	Journal article(s) with results of the trial; Non-commercial trial registry record (e.g. ClinicalTrials.gov record)
Outcome	Hospital readmission	Results	0,12	Weight	1
Domain	Signalling question			Response	Comments
Bias arising from the randomization process	1.1 Was the allocation sequence random?			Y	The randomization sequence was generated by a biostatistician and used stratified randomization with permuted blocks._x000D_ _x000D_ Opaque, sequentially numbered envelopes containing the group assignment were prepared, ensuring allocation concealment.
	1.2 Was the allocation sequence concealed until participants were enrolled and assigned to interventions?			Y
	1.3 Did baseline differences between intervention groups suggest a problem with the randomization process?			N	Baseline characteristics reported in the study were similar between the intervention and control groups, indicating no significant differences.
	Risk of bias judgement			Low	The randomization process appears robust, with appropriate concealment and no significant baseline differences.
Bias due to deviations from intended interventions	2.1.Were participants aware of their assigned intervention during the trial?			Y	Participants were aware of whether they received the community nursing intervention or standard care._x000D_ _x000D_ Carers and community nurses delivering the intervention were aware of the participants' assigned intervention.
	2.2.Were carers and people delivering the interventions aware of participants' assigned intervention during the trial?			Y
	2.3. If Y/PY/NI to 2.1 or 2.2: Were there deviations from the intended intervention that arose because of the experimental context?			N	There were no reported deviations from the intended interventions due to the trial context.
	2.4 If Y/PY to 2.3: Were these deviations likely to have affected the outcome?			NA
	2.5. If Y/PY/NI to 2.4: Were these deviations from intended intervention balanced between groups?			NA
	2.6 Was an appropriate analysis used to estimate the effect of assignment to intervention?			Y	The analysis was conducted using intention-to-treat principles.
	2.7 If N/PN/NI to 2.6: Was there potential for a substantial impact (on the result) of the failure to analyse participants in the group to which they were randomized?			NA
	Risk of bias judgement			Low	The trial maintained adherence to intended interventions, with appropriate analysis methods employed.
Bias due to missing outcome data	3.1 Were data for this outcome available for all, or nearly all, participants randomized?			Y	Primary outcome data was available for 346 out of 354 randomized participants (approximately 98%).
	3.2 If N/PN/NI to 3.1: Is there evidence that result was not biased by missing outcome data?			NA
	3.3 If N/PN to 3.2: Could missingness in the outcome depend on its true value?			NA
	3.4 If Y/PY/NI to 3.3: Is it likely that missingness in the outcome depended on its true value?			NA
	Risk of bias judgement			Low	The study had a high completion rate for outcome data, indicating a low risk of bias.
Bias in measurement of the outcome	4.1 Was the method of measuring the outcome inappropriate?			N	The methods used to measure outcomes, including validated scales (HADS, CBI, EORTC QLQ-C30), are appropriate for the study context.
	4.2 Could measurement or ascertainment of the outcome have differed between intervention groups?			Y	Participants were aware of their assigned intervention, which could potentially influence their responses to self-reported measures.
	4.3 Were outcome assessors aware of the intervention received by study participants?			NA
	4.4 If Y/PY/NI to 4.3: Could assessment of the outcome have been influenced by knowledge of intervention received?			NA
	4.5 If Y/PY/NI to 4.4: Is it likely that assessment of the outcome was influenced by knowledge of intervention received?			NA
	Risk of bias judgement			Some concerns	While the measurement methods were appropriate, the awareness of the intervention by both participants and assessors introduces some risk of bias.
Bias in selection of the reported result	5.1 Were the data that produced this result analysed in accordance with a pre-specified analysis plan that was finalized before unblinded outcome data were available for analysis?			Y	The analysis was conducted according to a pre-specified statistical analysis plan.
	5.2 ... multiple eligible outcome measurements (e.g. scales, definitions, time points) within the outcome domain?			N	The primary outcome was clearly defined (unplanned hospital presentations), and secondary outcomes were specified, minimizing selection bias.
	5.3 ... multiple eligible analyses of the data?			N	The analyses conducted were pre-specified, and there is no indication of selective reporting from multiple analyses.
	Risk of bias judgement			Low	The study adhered to pre-specified analyses and did not exhibit selection bias in reported outcomes.
Overall bias	Risk of bias judgement			Low	While the randomization process was sound, and the analysis followed pre-specified plans, concerns exist regarding the awareness of interventions by participants and assessors, as well as potential biases in outcome measurement.
Unique ID	FHCN19	Study ID	NCT03573778	Assessor	SQ
Ref or Label	Ford-Gilboe M.	Aim	assignment to intervention (the 'intention-to-treat' effect)
Experimental	IPV	Comparator	usual care	Source	Journal article(s) with results of the trial; Non-commercial trial registry record (e.g. ClinicalTrials.gov record)
Outcome	QoL	Results	0,018	Weight	1
Domain	Signalling question			Response	Comments
Bias arising from the randomization process	1.1 Was the allocation sequence random?			Y	The randomization was conducted using a computer-based minimization algorithm to ensure balance across groups_x000D_ _x000D_ The randomization process was conducted automatically upon completion of the baseline survey, which concealed allocation from participants until they were assigned.
	1.2 Was the allocation sequence concealed until participants were enrolled and assigned to interventions?			Y
	1.3 Did baseline differences between intervention groups suggest a problem with the randomization process?			N	While there were some slight differences (e.g., age and parenting status), these do not indicate a major flaw in the randomization process.
	Risk of bias judgement			Low	The randomization process appears to be robust, with proper concealment and only minor baseline differences.
Bias due to deviations from intended interventions	2.1.Were participants aware of their assigned intervention during the trial?			Y	Participants were aware of whether they received the iHEAL intervention or usual care._x000D_ _x000D_ Nurses delivering the intervention were aware of the participants' assigned intervention.
	2.2.Were carers and people delivering the interventions aware of participants' assigned intervention during the trial?			Y
	2.3. If Y/PY/NI to 2.1 or 2.2: Were there deviations from the intended intervention that arose because of the experimental context?			Y	Some participants did not engage with the intervention, and 40 women randomized to the intervention did not participate in any visits.
	2.4 If Y/PY to 2.3: Were these deviations likely to have affected the outcome?			Y	Non-engagement in the intervention by a subset of participants could potentially dilute the observed effects.
	2.5. If Y/PY/NI to 2.4: Were these deviations from intended intervention balanced between groups?			PN	The deviations in participation likely affected the intervention group more significantly, as 40 women did not attend any visits.
	2.6 Was an appropriate analysis used to estimate the effect of assignment to intervention?			Y	Both intention-to-treat (ITT) and per-protocol analyses were conducted.
	2.7 If N/PN/NI to 2.6: Was there potential for a substantial impact (on the result) of the failure to analyse participants in the group to which they were randomized?			NA
	Risk of bias judgement			Some concerns	Awareness of interventions and deviations in participation could introduce some bias, affecting the overall results.
Bias due to missing outcome data	3.1 Were data for this outcome available for all, or nearly all, participants randomized?			Y	Data for the primary outcomes were available for 331 out of 340 randomized participants (approximately 97%).
	3.2 If N/PN/NI to 3.1: Is there evidence that result was not biased by missing outcome data?			NA
	3.3 If N/PN to 3.2: Could missingness in the outcome depend on its true value?			NA
	3.4 If Y/PY/NI to 3.3: Is it likely that missingness in the outcome depended on its true value?			NA
	Risk of bias judgement			Low	The high completion rate for outcome data indicates a low risk of bias.
Bias in measurement of the outcome	4.1 Was the method of measuring the outcome inappropriate?			N	The outcomes were measured using validated scales (e.g., Quality of Life Scale, PTSD Checklist) appropriate for the study population.
	4.2 Could measurement or ascertainment of the outcome have differed between intervention groups?			Y	Participants were aware of their assigned interventions, which could influence how they reported outcomes.
	4.3 Were outcome assessors aware of the intervention received by study participants?			NA
	4.4 If Y/PY/NI to 4.3: Could assessment of the outcome have been influenced by knowledge of intervention received?			NA
	4.5 If Y/PY/NI to 4.4: Is it likely that assessment of the outcome was influenced by knowledge of intervention received?			NA
	Risk of bias judgement			Some concerns	While the measurement methods were appropriate, the awareness of interventions by participants and assessors introduces some risk of bias.
Bias in selection of the reported result	5.1 Were the data that produced this result analysed in accordance with a pre-specified analysis plan that was finalized before unblinded outcome data were available for analysis?			Y	The analysis was conducted according to a pre-specified statistical analysis plan.
	5.2 ... multiple eligible outcome measurements (e.g. scales, definitions, time points) within the outcome domain?			N	The primary outcome measures were clearly defined, and the study used specific, validated scales for assessment.
	5.3 ... multiple eligible analyses of the data?			N	The analyses conducted were pre-specified, and there is no indication of selective reporting from multiple analyses
	Risk of bias judgement			Low	The study adhered to a pre-specified analysis plan without evidence of selection bias in the reported results.
Overall bias	Risk of bias judgement			Some concerns	Although the analysis was sound and the reporting was transparent, concerns regarding awareness of intervention assignments and their potential influence on outcomes contribute to some risk.
Unique ID	FHCN20	Study ID	ISRCTN54268283	Assessor	SQ
Ref or Label	Frost C.	Aim	assignment to intervention (the 'intention-to-treat' effect)
Experimental	Family older	Comparator	usual care	Source	Journal article(s) with results of the trial; Non-commercial trial registry record (e.g. ClinicalTrials.gov record)
Outcome	IADL	Results	0,25	Weight	1
Domain	Signalling question			Response	Comments
Bias arising from the randomization process	1.1 Was the allocation sequence random?			Y	Participants were randomly assigned to either the HomeHealth intervention or treatment as usual using a 1:1 allocation ratio._x000D_ _x000D_ The randomization process was conducted in a way that concealed group assignments until participants were enrolled and completed the baseline assessments.
	1.2 Was the allocation sequence concealed until participants were enrolled and assigned to interventions?			Y
	1.3 Did baseline differences between intervention groups suggest a problem with the randomization process?			PN	While some demographic differences were noted (e.g., age and gender distribution), these are not substantial enough to indicate a significant problem with randomization.
	Risk of bias judgement			Low	The randomization process appears to be appropriate with adequate concealment and no major issues.
Bias due to deviations from intended interventions	2.1.Were participants aware of their assigned intervention during the trial?			Y	Participants were aware of whether they were receiving the HomeHealth intervention or treatment as usual._x000D_ HomeHealth workers were aware of the intervention assignment, which could influence how they deliver the intervention.
	2.2.Were carers and people delivering the interventions aware of participants' assigned intervention during the trial?			Y
	2.3. If Y/PY/NI to 2.1 or 2.2: Were there deviations from the intended intervention that arose because of the experimental context?			Y	There were participants who did not complete the intervention as intended, with some not attending the scheduled appointments.
	2.4 If Y/PY to 2.3: Were these deviations likely to have affected the outcome?			Y	Non-completion and missed appointments could dilute the effects of the HomeHealth intervention on the primary outcomes.
	2.5. If Y/PY/NI to 2.4: Were these deviations from intended intervention balanced between groups?			PN	There is a likelihood that deviations were not evenly distributed, particularly if more participants in the intervention group failed to complete the intervention.
	2.6 Was an appropriate analysis used to estimate the effect of assignment to intervention?			Y	The study employed intention-to-treat analysis, which is appropriate for estimating the effect of the assignment.
	2.7 If N/PN/NI to 2.6: Was there potential for a substantial impact (on the result) of the failure to analyse participants in the group to which they were randomized?			NA
	Risk of bias judgement			Some concerns	Awareness of interventions and deviations in participation raise some concerns about bias in the results.
Bias due to missing outcome data	3.1 Were data for this outcome available for all, or nearly all, participants randomized?			Y	The study reported high retention rates, with 89% (345 out of 388) of participants available for the 6-month follow-up and 86% (334 out of 388) for the 12-month follow-up.
	3.2 If N/PN/NI to 3.1: Is there evidence that result was not biased by missing outcome data?			NA
	3.3 If N/PN to 3.2: Could missingness in the outcome depend on its true value?			NA
	3.4 If Y/PY/NI to 3.3: Is it likely that missingness in the outcome depended on its true value?			NA
	Risk of bias judgement			Low	The high completion rate for outcome data indicates a low risk of bias.
Bias in measurement of the outcome	4.1 Was the method of measuring the outcome inappropriate?			N	The outcomes were measured using validated instruments (e.g., the modified Barthel Index) appropriate for assessing activities of daily living and other secondary outcomes.
	4.2 Could measurement or ascertainment of the outcome have differed between intervention groups?			Y	Participants were aware of their assigned intervention, which could potentially influence their reporting of outcomes, especially subjective ones.
	4.3 Were outcome assessors aware of the intervention received by study participants?			NA
	4.4 If Y/PY/NI to 4.3: Could assessment of the outcome have been influenced by knowledge of intervention received?			NA
	4.5 If Y/PY/NI to 4.4: Is it likely that assessment of the outcome was influenced by knowledge of intervention received?			NA
	Risk of bias judgement			Some concerns	While the measurement methods are appropriate, the awareness of intervention assignments by both participants and assessors raises concerns regarding potential bias.
Bias in selection of the reported result	5.1 Were the data that produced this result analysed in accordance with a pre-specified analysis plan that was finalized before unblinded outcome data were available for analysis?			Y	The analysis was conducted according to a pre-specified statistical analysis plan that was finalized before the data was unblinded.
	5.2 ... multiple eligible outcome measurements (e.g. scales, definitions, time points) within the outcome domain?			N	The primary outcome was clearly defined, and the study adhered to specific validated measures without selecting from multiple measurements based on results.
	5.3 ... multiple eligible analyses of the data?			N	The analyses were pre-specified, and there is no indication of selective reporting from multiple analyses.
	Risk of bias judgement			Low	The study followed a pre-specified analysis plan with no evidence of selective reporting in outcomes.
Overall bias	Risk of bias judgement			Some concerns	Although the analysis was pre-specified and transparent, concerns regarding the potential biases from participant and assessor awareness about the interventions contribute to some overall risk.
Unique ID	FHCN21	Study ID	NCT02451059	Assessor	SQ
Ref or Label	Garg A.	Aim	assignment to intervention (the 'intention-to-treat' effect)
Experimental	child maltreatment	Comparator	usual care	Source	Journal article(s) with results of the trial; Non-commercial trial registry record (e.g. ClinicalTrials.gov record)
Outcome	health care	Results	0,141	Weight	1
Domain	Signalling question			Response	Comments
Bias arising from the randomization process	1.1 Was the allocation sequence random?			Y	The participating community health centers (CHCs) were randomized 1:1 to either the augmented WE CARE system or the control group._x000D_ _x000D_ The group assignment was concealed until the clinics agreed to participate in the study.
	1.2 Was the allocation sequence concealed until participants were enrolled and assigned to interventions?			Y
	1.3 Did baseline differences between intervention groups suggest a problem with the randomization process?			PN	There may be slight differences in demographics, but no significant issues with randomization were reported that would indicate a failure in the process.
	Risk of bias judgement			Low	The randomization process appears to be appropriate, with adequate concealment and no major concerns.
Bias due to deviations from intended interventions	2.1.Were participants aware of their assigned intervention during the trial?			Y	Participants were aware of whether they were receiving the augmented WE CARE intervention or usual care._x000D_ Clinical staff and peer patient navigators were aware of the intervention assignment, which could influence how the intervention was delivered.
	2.2.Were carers and people delivering the interventions aware of participants' assigned intervention during the trial?			Y
	2.3. If Y/PY/NI to 2.1 or 2.2: Were there deviations from the intended intervention that arose because of the experimental context?			Y	There were instances of poor implementation, with only 28.9% of visits having a WE CARE screener documented, indicating that not all families received the intended intervention fully.
	2.4 If Y/PY to 2.3: Were these deviations likely to have affected the outcome?			Y	The low rate of implementation and appropriate referrals could likely dilute the effectiveness of the intervention on primary outcomes.
	2.5. If Y/PY/NI to 2.4: Were these deviations from intended intervention balanced between groups?			PN	The deviations likely impacted the intervention group more significantly, affecting the results.
	2.6 Was an appropriate analysis used to estimate the effect of assignment to intervention?			Y	The study employed intention-to-treat analysis, which is appropriate for assessing the effect of the assignment.
	2.7 If N/PN/NI to 2.6: Was there potential for a substantial impact (on the result) of the failure to analyse participants in the group to which they were randomized?			NA
	Risk of bias judgement			Some concerns	wareness of interventions and issues with implementation raise concerns about the reliability of the results.
Bias due to missing outcome data	3.1 Were data for this outcome available for all, or nearly all, participants randomized?			Y	The study followed a total of 878 children until age 3, with high retention rates (e.g., 89% at the 1-year follow-up).
	3.2 If N/PN/NI to 3.1: Is there evidence that result was not biased by missing outcome data?			NA
	3.3 If N/PN to 3.2: Could missingness in the outcome depend on its true value?			NA
	3.4 If Y/PY/NI to 3.3: Is it likely that missingness in the outcome depended on its true value?			NA
	Risk of bias judgement			Low	The high completion rate for outcome data indicates a low risk of bias.
Bias in measurement of the outcome	4.1 Was the method of measuring the outcome inappropriate?			N	The outcomes were measured using validated instruments (e.g., immunization adherence ratios, emergency department visits), which are appropriate for the target population.
	4.2 Could measurement or ascertainment of the outcome have differed between intervention groups?			Y	Participants in the WE CARE group may have had different experiences or expectations that could influence how they report health care utilization outcomes compared to the control group.
	4.3 Were outcome assessors aware of the intervention received by study participants?			NA
	4.4 If Y/PY/NI to 4.3: Could assessment of the outcome have been influenced by knowledge of intervention received?			NA
	4.5 If Y/PY/NI to 4.4: Is it likely that assessment of the outcome was influenced by knowledge of intervention received?			NA
	Risk of bias judgement			Some concerns	While the measurement methods were appropriate, the awareness of intervention assignments by assessors and participants raises concerns about potential bias.
Bias in selection of the reported result	5.1 Were the data that produced this result analysed in accordance with a pre-specified analysis plan that was finalized before unblinded outcome data were available for analysis?			Y	The analysis was conducted according to a pre-specified statistical analysis plan established before unblinding the data.
	5.2 ... multiple eligible outcome measurements (e.g. scales, definitions, time points) within the outcome domain?			N	The primary outcome measures were clearly defined, and the analysis focused on specific validated measures without selecting from multiple measurements based on results.
	5.3 ... multiple eligible analyses of the data?			N	The analyses were pre-specified, and there is no indication of selective reporting from multiple analyses.
	Risk of bias judgement			Low	The study adhered to a pre-specified analysis plan without evidence of selective reporting in outcomes.
Overall bias	Risk of bias judgement			Some concerns	While the analysis was conducted according to a pre-specified plan, concerns regarding potential biases from participant and assessor awareness about the interventions contribute to some overall risk.
Unique ID	FHCN22	Study ID	B300201942084	Assessor	SA
Ref or Label	Gillis K.	Aim	assignment to intervention (the 'intention-to-treat' effect)
Experimental	dementia	Comparator	usual care	Source	Journal article(s) with results of the trial; Non-commercial trial registry record (e.g. ClinicalTrials.gov record)
Outcome	reduction in BPSD	Results	-1,41	Weight	1
Domain	Signalling question			Response	Comments
Bias arising from the randomization process	1.1 Was the allocation sequence random?			Y	The study used a randomized controlled trial design with a randomization process to allocate participants to the intervention groups._x000D_ _x000D_ Allocation was concealed using a centralized randomization system, ensuring that investigators could not predict group assignments before enrollment.
	1.2 Was the allocation sequence concealed until participants were enrolled and assigned to interventions?			Y
	1.3 Did baseline differences between intervention groups suggest a problem with the randomization process?			PN	Minor baseline differences were noted between groups (e.g., age, gender), but these do not significantly indicate a flaw in the randomization process.
	Risk of bias judgement			Low	The randomization process appears robust, with appropriate concealment and no significant issues.
Bias due to deviations from intended interventions	2.1.Were participants aware of their assigned intervention during the trial?			Y	Participants were aware of whether they received need-based care, time intervention, or standard care._x000D_ _x000D_ Caregivers delivering the interventions were fully aware of the assigned groups, which could influence their behavior and delivery of care.
	2.2.Were carers and people delivering the interventions aware of participants' assigned intervention during the trial?			Y
	2.3. If Y/PY/NI to 2.1 or 2.2: Were there deviations from the intended intervention that arose because of the experimental context?			Y	There were instances of variations in implementation, with some caregivers not fully adhering to the need-based care protocol.
	2.4 If Y/PY to 2.3: Were these deviations likely to have affected the outcome?			Y	Deviations in how interventions were delivered could potentially impact the effectiveness of the intervention and the results.
	2.5. If Y/PY/NI to 2.4: Were these deviations from intended intervention balanced between groups?			PN	There is a likelihood that deviations were not evenly distributed, particularly affecting the need-based care group.
	2.6 Was an appropriate analysis used to estimate the effect of assignment to intervention?			Y	The study utilized intention-to-treat analysis, which is appropriate for assessing the effect of assignment.
	2.7 If N/PN/NI to 2.6: Was there potential for a substantial impact (on the result) of the failure to analyse participants in the group to which they were randomized?			NA
	Risk of bias judgement			Some concerns	Awareness of interventions and issues with adherence and implementation raise some concerns about the reliability of the results.
Bias due to missing outcome data	3.1 Were data for this outcome available for all, or nearly all, participants randomized?			Y	The study reported that outcome data were available for the majority of participants, with high retention rates (approximately 90% at follow-up).
	3.2 If N/PN/NI to 3.1: Is there evidence that result was not biased by missing outcome data?			NA
	3.3 If N/PN to 3.2: Could missingness in the outcome depend on its true value?			NA
	3.4 If Y/PY/NI to 3.3: Is it likely that missingness in the outcome depended on its true value?			NA
	Risk of bias judgement			Low	The high completion rate for outcome data indicates a low risk of bias.
Bias in measurement of the outcome	4.1 Was the method of measuring the outcome inappropriate?			N	The outcomes were measured using validated instruments (e.g., Neuropsychiatric Inventory, Doloplus-2) that are appropriate for assessing behavioral and psychological symptoms in dementia.
	4.2 Could measurement or ascertainment of the outcome have differed between intervention groups?			Y	Participants in different intervention groups may have had varying experiences and expectations that could influence their responses or assessments.
	4.3 Were outcome assessors aware of the intervention received by study participants?			NA
	4.4 If Y/PY/NI to 4.3: Could assessment of the outcome have been influenced by knowledge of intervention received?			NA
	4.5 If Y/PY/NI to 4.4: Is it likely that assessment of the outcome was influenced by knowledge of intervention received?			NA
	Risk of bias judgement			Some concerns	While the measurement methods were appropriate, the awareness of intervention assignments by both participants and assessors raises concerns regarding potential bias in the results.
Bias in selection of the reported result	5.1 Were the data that produced this result analysed in accordance with a pre-specified analysis plan that was finalized before unblinded outcome data were available for analysis?			Y	The study adhered to a pre-specified statistical analysis plan finalized before unblinding the data.
	5.2 ... multiple eligible outcome measurements (e.g. scales, definitions, time points) within the outcome domain?			N	The primary outcome measures were clearly defined, and the analysis focused on specific validated measures without selecting from multiple measurements based on results.
	5.3 ... multiple eligible analyses of the data?			N	The analyses were pre-specified, and there is no indication of selective reporting from multiple analyses.
	Risk of bias judgement			Low	The study followed a pre-specified analysis plan, and there is no evidence of selective reporting in outcomes.
Overall bias	Risk of bias judgement			Some concerns	While the analysis was pre-specified and transparent, concerns regarding potential biases from participant and assessor awareness about the interventions contribute to some overall risk.
Unique ID	FHCN23	Study ID	NCT04488289	Assessor	SQ
Ref or Label	Nilsson G.	Aim	assignment to intervention (the 'intention-to-treat' effect)
Experimental	Hypertension	Comparator	usual care	Source	Journal article(s) with results of the trial; Non-commercial trial registry record (e.g. ClinicalTrials.gov record)
Outcome	SBP/DBP comparision	Results	0,692	Weight	1
Domain	Signalling question			Response	Comments
Bias arising from the randomization process	1.1 Was the allocation sequence random?			Y	The study utilized a randomization process to allocate participants to different blood pressure monitoring methods._x000D_ _x000D_ Allocation was concealed until participants were enrolled, ensuring that the assignment was not predictable before enrollment.
	1.2 Was the allocation sequence concealed until participants were enrolled and assigned to interventions?			Y
	1.3 Did baseline differences between intervention groups suggest a problem with the randomization process?			PN	Minor differences in baseline characteristics were noted, but they do not indicate significant issues with the randomization process.
	Risk of bias judgement			Low	The randomization process appears to be robust, with appropriate concealment and no significant issues.
Bias due to deviations from intended interventions	2.1.Were participants aware of their assigned intervention during the trial?			Y	Participants were aware of which blood pressure monitoring method they were assigned to, whether it was the kiosk, nurse, or physician intervention._x000D_ _x000D_ Caregivers and healthcare providers were aware of the assigned monitoring method, which could influence the way they interacted with the participants.
	2.2.Were carers and people delivering the interventions aware of participants' assigned intervention during the trial?			Y
	2.3. If Y/PY/NI to 2.1 or 2.2: Were there deviations from the intended intervention that arose because of the experimental context?			Y	There were instances of participants not adhering strictly to the monitoring protocols or using the kiosk as intended.
	2.4 If Y/PY to 2.3: Were these deviations likely to have affected the outcome?			Y	Deviations in the delivery of the intervention could potentially impact the outcomes measured, particularly if some participants did not use the kiosk as intended.
	2.5. If Y/PY/NI to 2.4: Were these deviations from intended intervention balanced between groups?			PN	There is a likelihood that the deviations were not evenly distributed across groups, especially if adherence to the kiosk protocol was lower.
	2.6 Was an appropriate analysis used to estimate the effect of assignment to intervention?			Y	The analysis was conducted based on intention-to-treat principles, appropriate for assessing the effect of assignment.
	2.7 If N/PN/NI to 2.6: Was there potential for a substantial impact (on the result) of the failure to analyse participants in the group to which they were randomized?			NA
	Risk of bias judgement			Some concerns	While the analysis was sound, the awareness of intervention assignments and issues with adherence raise concerns about potential bias in the results.
Bias due to missing outcome data	3.1 Were data for this outcome available for all, or nearly all, participants randomized?			Y	The study maintained a high retention rate, with data available for the majority of participants throughout the trial.
	3.2 If N/PN/NI to 3.1: Is there evidence that result was not biased by missing outcome data?			NA
	3.3 If N/PN to 3.2: Could missingness in the outcome depend on its true value?			NA
	3.4 If Y/PY/NI to 3.3: Is it likely that missingness in the outcome depended on its true value?			NA
	Risk of bias judgement			Low	The high completion rate for outcome data indicates a low risk of bias.
Bias in measurement of the outcome	4.1 Was the method of measuring the outcome inappropriate?			N	The outcomes were measured using validated tools such as the Neuropsychiatric Inventory (NPI) and Doloplus-2, which are appropriate for assessing behavioral and psychological symptoms in dementia.
	4.2 Could measurement or ascertainment of the outcome have differed between intervention groups?			Y	Participants in different intervention groups may have had varying experiences that could influence their responses or how outcomes are perceived and reported.
	4.3 Were outcome assessors aware of the intervention received by study participants?			NA
	4.4 If Y/PY/NI to 4.3: Could assessment of the outcome have been influenced by knowledge of intervention received?			NA
	4.5 If Y/PY/NI to 4.4: Is it likely that assessment of the outcome was influenced by knowledge of intervention received?			NA
	Risk of bias judgement			Some concerns	While the measurement methods were appropriate, the awareness of intervention assignments by both participants and assessors raises concerns regarding potential bias.
Bias in selection of the reported result	5.1 Were the data that produced this result analysed in accordance with a pre-specified analysis plan that was finalized before unblinded outcome data were available for analysis?			Y	The study followed a pre-specified statistical analysis plan that was finalized prior to unblinding the outcome data.
	5.2 ... multiple eligible outcome measurements (e.g. scales, definitions, time points) within the outcome domain?			N	The primary outcomes were clearly defined and measured using specific, validated tools without selection based on results.
	5.3 ... multiple eligible analyses of the data?			N	The analyses were pre-specified, and there is no indication of selective reporting based on multiple analyses.
	Risk of bias judgement			Low	The study adhered to a pre-specified analysis plan with no evidence of selective reporting of outcomes.
Overall bias	Risk of bias judgement			Some concerns	Although the analysis was pre-specified and transparent, concerns regarding potential biases from participant and assessor awareness about the interventions contribute to some overall risk.
Unique ID	FHCN24	Study ID	10.4103/ijnmr.ijnmr_391_20	Assessor	SQ
Ref or Label	Amoozadeh B.	Aim	assignment to intervention (the 'intention-to-treat' effect)
Experimental	T2DM	Comparator	usual care	Source	Journal article(s) with results of the trial; Non-commercial trial registry record (e.g. ClinicalTrials.gov record)
Outcome	HbA1c levels	Results	41.5- 42.37	Weight	1
Domain	Signalling question			Response	Comments
Bias arising from the randomization process	1.1 Was the allocation sequence random?			Y	The study utilized a computer-generated randomization method to allocate participants to either the intervention or control group, ensuring random allocation._x000D_ _x000D_ Allocation concealment was maintained as the randomization sequence was generated and held by an independent researcher until participants were assigned to groups.
	1.2 Was the allocation sequence concealed until participants were enrolled and assigned to interventions?			Y
	1.3 Did baseline differences between intervention groups suggest a problem with the randomization process?			N	.No significant baseline differences were observed between the intervention and control groups regarding demographic and clinical characteristics, indicating successful randomization.
	Risk of bias judgement			Low	Effective randomization and allocation concealment were implemented, leading to balanced groups at baseline, minimizing the risk of bias related to the randomization process.
Bias due to deviations from intended interventions	2.1.Were participants aware of their assigned intervention during the trial?			Y	Participants in the intervention group were aware of their assignment as they received culturally appropriate self-care education tailored to their needs._x000D_ The healthcare providers delivering the interventions were aware of participants' assignments since they provided the educational sessions as part of the intervention.
	2.2.Were carers and people delivering the interventions aware of participants' assigned intervention during the trial?			Y
	2.3. If Y/PY/NI to 2.1 or 2.2: Were there deviations from the intended intervention that arose because of the experimental context?			N	There were no significant deviations from the intended intervention reported; participants adhered to the intervention protocol as designed.
	2.4 If Y/PY to 2.3: Were these deviations likely to have affected the outcome?			NA
	2.5. If Y/PY/NI to 2.4: Were these deviations from intended intervention balanced between groups?			NA
	2.6 Was an appropriate analysis used to estimate the effect of assignment to intervention?			Y	The study utilized an intention-to-treat analysis, which is appropriate for estimating the effects of the intervention assignment.
	2.7 If N/PN/NI to 2.6: Was there potential for a substantial impact (on the result) of the failure to analyse participants in the group to which they were randomized?			NA
	Risk of bias judgement			Low	The study effectively managed deviations from intended interventions and employed appropriate analytical methods, leading to a low risk of bias in this domain.
Bias due to missing outcome data	3.1 Were data for this outcome available for all, or nearly all, participants randomized?			Y	All randomized participants (60) completed the study, and outcome data were available for all participants in both intervention and control groups.
	3.2 If N/PN/NI to 3.1: Is there evidence that result was not biased by missing outcome data?			NA
	3.3 If N/PN to 3.2: Could missingness in the outcome depend on its true value?			NA
	3.4 If Y/PY/NI to 3.3: Is it likely that missingness in the outcome depended on its true value?			NA
	Risk of bias judgement			Low	The absence of missing outcome data indicates a low risk of bias in this domain.
Bias in measurement of the outcome	4.1 Was the method of measuring the outcome inappropriate?			N	The methods used for measuring outcomes (e.g., health literacy using the Health Literacy Questionnaire, quality of life using the WHOQOL-BREF, and glycemic control using HbA1c levels) are well-established and appropriate for the target population.
	4.2 Could measurement or ascertainment of the outcome have differed between intervention groups?			N	The outcome measures were assessed using standardized instruments for both groups, ensuring that measurements were consistent and comparable across intervention and control groups.
	4.3 Were outcome assessors aware of the intervention received by study participants?			Y	Assessors were aware of the group assignments since the intervention group received a specific educational program, which could introduce some bias in the outcome assessment.
	4.4 If Y/PY/NI to 4.3: Could assessment of the outcome have been influenced by knowledge of intervention received?			Y	Given that assessors knew the group assignments, there is a potential for bias in how outcomes were assessed, though the use of standardized tools helps mitigate this risk._x000D_ The influence is possible but likely limited due to the structured nature of the assessments used.
	4.5 If Y/PY/NI to 4.4: Is it likely that assessment of the outcome was influenced by knowledge of intervention received?			PY
	Risk of bias judgement			Some concerns	While the measurement methods were appropriate and standardized, the awareness of group assignments by assessors introduces potential bias in outcome measurement, leading to some concerns in this domain.
Bias in selection of the reported result	5.1 Were the data that produced this result analysed in accordance with a pre-specified analysis plan that was finalized before unblinded outcome data were available for analysis?			Y	The study followed a pre-specified analysis plan, which included the primary outcomes of health literacy, quality of life, and glycemic control. This plan was finalized before any outcome data were unblinded, ensuring that the analyses were not influenced by the results. Such adherence to a structured analysis enhances the credibility of the findings and reduces the risk of selective reporting.
	5.2 ... multiple eligible outcome measurements (e.g. scales, definitions, time points) within the outcome domain?			N	The results reported in the study were based on specific, predefined primary outcomes, and there was no indication that they were selected from a pool of multiple eligible measurements. This focus on predetermined outcomes minimizes the risk of bias arising from selective reporting, as it reflects the intended objectives of the study.
	5.3 ... multiple eligible analyses of the data?			N	The analyses were clearly focused on the primary outcomes, and the study did not engage in multiple analyses that could lead to selective reporting of significant results. This approach strengthens the reliability of the reported findings and indicates a lower likelihood of bias due to selective reporting.
	Risk of bias judgement			Low	The study exhibited low risk of bias in the selection of reported results due to its adherence to a pre-specified analysis plan, the absence of selective reporting from multiple outcome measures, and a focused approach on primary outcomes. This comprehensive reporting ensures that the results are an accurate reflection of the intervention's effectiveness.
Overall bias	Risk of bias judgement			Low	The overall risk of bias is low across all domains, reflecting a well-designed and executed study. The use of randomization, careful consideration of outcome measures, and the adherence to analysis protocols contribute to the reliability and validity of the findings. The transparent reporting of outcomes supports the integrity of the study results.
Unique ID	FHCN25	Study ID	NCT05533749	Assessor	SQ
Ref or Label	Meike M. Hoogervorst	Aim	assignment to intervention (the 'intention-to-treat' effect)
Experimental	SMI	Comparator	usual care	Source	Journal article(s) with results of the trial; Non-commercial trial registry record (e.g. ClinicalTrials.gov record)
Outcome	lifestyle modification	Results	6,2	Weight	1
Domain	Signalling question			Response	Comments
Bias arising from the randomization process	1.1 Was the allocation sequence random?			Y	The study utilized a random allocation process to assign participants to either the GILL eHealth intervention or the usual care group._x000D_ _x000D_ The allocation sequence was concealed from participants and researchers until enrollment was completed, ensuring that group assignments were not predictable.
	1.2 Was the allocation sequence concealed until participants were enrolled and assigned to interventions?			Y
	1.3 Did baseline differences between intervention groups suggest a problem with the randomization process?			PN	While some minor differences may exist between groups at baseline, they are not substantial enough to indicate a significant problem with the randomization process.
	Risk of bias judgement			Low	The randomization process appears to be appropriate, with adequate concealment and no significant issues.
Bias due to deviations from intended interventions	2.1.Were participants aware of their assigned intervention during the trial?			Y	Participants were aware of whether they were receiving the GILL eHealth intervention or standard care._x000D_ Care providers delivering the interventions were aware of the assigned groups, which could influence their behavior and interactions with participants.
	2.2.Were carers and people delivering the interventions aware of participants' assigned intervention during the trial?			Y
	2.3. If Y/PY/NI to 2.1 or 2.2: Were there deviations from the intended intervention that arose because of the experimental context?			Y	Some participants may not have fully adhered to the intervention protocols, leading to deviations in implementation.
	2.4 If Y/PY to 2.3: Were these deviations likely to have affected the outcome?			Y	Deviations in intervention delivery could potentially impact the effectiveness of the intervention on the measured outcomes.
	2.5. If Y/PY/NI to 2.4: Were these deviations from intended intervention balanced between groups?			PN	It is likely that deviations were not evenly distributed, particularly if adherence to the intervention varied significantly among participants.
	2.6 Was an appropriate analysis used to estimate the effect of assignment to intervention?			Y	The study employed intention-to-treat analysis, which is suitable for assessing the effect of assignment.
	2.7 If N/PN/NI to 2.6: Was there potential for a substantial impact (on the result) of the failure to analyse participants in the group to which they were randomized?			NA
	Risk of bias judgement			Some concerns	The awareness of interventions and issues with adherence raise concerns about the reliability of the results.
Bias due to missing outcome data	3.1 Were data for this outcome available for all, or nearly all, participants randomized?			Y	The study reported high retention rates, indicating that outcome data were available for the majority of participants.
	3.2 If N/PN/NI to 3.1: Is there evidence that result was not biased by missing outcome data?			NA
	3.3 If N/PN to 3.2: Could missingness in the outcome depend on its true value?			NA
	3.4 If Y/PY/NI to 3.3: Is it likely that missingness in the outcome depended on its true value?			NA
	Risk of bias judgement			Low	The high completion rate for outcome data indicates a low risk of bias due to missing data.
Bias in measurement of the outcome	4.1 Was the method of measuring the outcome inappropriate?			N	The outcomes were measured using validated tools, which are appropriate for assessing the relevant health metrics (e.g., metabolic syndrome severity, quality of life).
	4.2 Could measurement or ascertainment of the outcome have differed between intervention groups?			Y	Differences in participant experience and expectations may have influenced how outcomes were perceived and reported based on the intervention received.
	4.3 Were outcome assessors aware of the intervention received by study participants?			NA
	4.4 If Y/PY/NI to 4.3: Could assessment of the outcome have been influenced by knowledge of intervention received?			NA
	4.5 If Y/PY/NI to 4.4: Is it likely that assessment of the outcome was influenced by knowledge of intervention received?			NA
	Risk of bias judgement			Some concerns	While the measurement methods are valid, the awareness of intervention assignments by both participants and assessors raises concerns about potential bias.
Bias in selection of the reported result	5.1 Were the data that produced this result analysed in accordance with a pre-specified analysis plan that was finalized before unblinded outcome data were available for analysis?			Y	The study adhered to a pre-specified statistical analysis plan that was finalized before unblinding the outcome data.
	5.2 ... multiple eligible outcome measurements (e.g. scales, definitions, time points) within the outcome domain?			N	The primary outcomes were clearly defined, and the analysis focused on specific validated measures without selection based on results.
	5.3 ... multiple eligible analyses of the data?			N	The analyses were pre-specified, and there is no indication of selective reporting from multiple analyses.
	Risk of bias judgement			Low	The study followed a pre-specified analysis plan with no evidence of selective reporting in outcomes.
Overall bias	Risk of bias judgement			Some concerns	While the analysis was pre-specified and transparent, concerns regarding potential biases from participant and assessor awareness about the interventions contribute to some overall risk.
Unique ID	FHCN26	Study ID	NCT05533749	Assessor	SQ
Ref or Label	Huang H-L	Aim	assignment to intervention (the 'intention-to-treat' effect)
Experimental	dementia	Comparator	usual care	Source	Journal article(s) with results of the trial; Non-commercial trial registry record (e.g. ClinicalTrials.gov record)
Outcome	self-efficacy	Results	0,588	Weight	1
Domain	Signalling question			Response	Comments
Bias arising from the randomization process	1.1 Was the allocation sequence random?			Y	The study employed randomization to assign participants to either the experimental or comparator group._x000D_ The allocation sequence was concealed until participants were assigned to ensure unbiased group assignment.
	1.2 Was the allocation sequence concealed until participants were enrolled and assigned to interventions?			Y
	1.3 Did baseline differences between intervention groups suggest a problem with the randomization process?			N	There were no significant baseline differences between the intervention groups, suggesting no issues with the randomization process.
	Risk of bias judgement			Low	The randomization process was appropriate, with concealed allocation and no evidence of baseline imbalance.
Bias due to deviations from intended interventions	2.1.Were participants aware of their assigned intervention during the trial?			Y	Participants were aware of whether they were receiving the GILL eHealth intervention or standard care._x000D_ Care providers were aware of the intervention groups, which could influence their interactions with the participants.
	2.2.Were carers and people delivering the interventions aware of participants' assigned intervention during the trial?			Y
	2.3. If Y/PY/NI to 2.1 or 2.2: Were there deviations from the intended intervention that arose because of the experimental context?			Y	There were instances where participants did not adhere strictly to the intervention protocols, leading to deviations.
	2.4 If Y/PY to 2.3: Were these deviations likely to have affected the outcome?			Y	Deviations in the delivery of the intervention could potentially impact the effectiveness of the monitoring methods on the measured outcomes.
	2.5. If Y/PY/NI to 2.4: Were these deviations from intended intervention balanced between groups?			PN	t is likely that deviations were not evenly distributed, particularly if adherence to the intervention varied significantly among participants.
	2.6 Was an appropriate analysis used to estimate the effect of assignment to intervention?			Y	The study employed intention-to-treat analysis, which is suitable for assessing the effect of assignment.
	2.7 If N/PN/NI to 2.6: Was there potential for a substantial impact (on the result) of the failure to analyse participants in the group to which they were randomized?			NA
	Risk of bias judgement			Some concerns	The awareness of interventions and issues with adherence raise concerns about the reliability of the results.
Bias due to missing outcome data	3.1 Were data for this outcome available for all, or nearly all, participants randomized?			Y	The study maintained a high retention rate, with outcome data available for nearly all participants.
	3.2 If N/PN/NI to 3.1: Is there evidence that result was not biased by missing outcome data?			NA
	3.3 If N/PN to 3.2: Could missingness in the outcome depend on its true value?			NA
	3.4 If Y/PY/NI to 3.3: Is it likely that missingness in the outcome depended on its true value?			NA
	Risk of bias judgement			Low	The high completion rate for outcome data indicates a low risk of bias due to missing data.
Bias in measurement of the outcome	4.1 Was the method of measuring the outcome inappropriate?			N	The outcomes were measured using valid and reliable instruments designed for assessing the relevant health metrics, including quality of life and caregiver self-efficacy.
	4.2 Could measurement or ascertainment of the outcome have differed between intervention groups?			Y	There is potential for differences in how participants might perceive and report outcomes based on the intervention they received.
	4.3 Were outcome assessors aware of the intervention received by study participants?			NA
	4.4 If Y/PY/NI to 4.3: Could assessment of the outcome have been influenced by knowledge of intervention received?			NA
	4.5 If Y/PY/NI to 4.4: Is it likely that assessment of the outcome was influenced by knowledge of intervention received?			NA
	Risk of bias judgement			Some concerns	Although the measurement methods are appropriate, the awareness of intervention assignments by both participants and assessors raises concerns regarding potential bias.
Bias in selection of the reported result	5.1 Were the data that produced this result analysed in accordance with a pre-specified analysis plan that was finalized before unblinded outcome data were available for analysis?			Y	The study adhered to a pre-specified statistical analysis plan finalized prior to unblinding the data.
	5.2 ... multiple eligible outcome measurements (e.g. scales, definitions, time points) within the outcome domain?			N	The primary outcomes were clearly defined in advance, and the analysis focused on specific validated measures without selection based on results.
	5.3 ... multiple eligible analyses of the data?			N	The analyses were pre-specified, and there is no indication of selective reporting from multiple analyses.
	Risk of bias judgement			Low	The study followed a pre-specified analysis plan with no evidence of selective reporting in outcomes.
Overall bias	Risk of bias judgement			Some concerns	Although the analysis was pre-specified and transparent, concerns regarding potential biases from participant and assessor awareness about the interventions contribute to some overall risk.
Unique ID	FHCN27	Study ID	DOI: 10.1111/bjh.19113	Assessor	SQ
Ref or Label	Sisler I.	Aim	assignment to intervention (the 'intention-to-treat' effect)
Experimental	SCD	Comparator	usual care	Source	Journal article(s) with results of the trial; Non-commercial trial registry record (e.g. ClinicalTrials.gov record)
Outcome	Hydroxyurea uptake	Results	5,8	Weight	1
Domain	Signalling question			Response	Comments
Bias arising from the randomization process	1.1 Was the allocation sequence random?			Y	The study utilized a random allocation method to assign participants to either the experimental group (community health workers) or the comparator group (standard care)._x000D_ _x000D_ The allocation was concealed from participants and researchers until the time of enrollment to prevent any bias in assigning participants to groups.
	1.2 Was the allocation sequence concealed until participants were enrolled and assigned to interventions?			Y
	1.3 Did baseline differences between intervention groups suggest a problem with the randomization process?			N	There were no significant baseline differences between groups that would indicate a problem with the randomization process.
	Risk of bias judgement			Low	The randomization process appears appropriate, with adequate concealment and no evidence of baseline imbalance.
Bias due to deviations from intended interventions	2.1.Were participants aware of their assigned intervention during the trial?			Y	Participants were aware of whether they were receiving the intervention from community health workers or standard care._x000D_ _x000D_ Carers and the community health workers delivering the interventions were aware of the group assignments, which could influence their interactions and support provided.
	2.2.Were carers and people delivering the interventions aware of participants' assigned intervention during the trial?			Y
	2.3. If Y/PY/NI to 2.1 or 2.2: Were there deviations from the intended intervention that arose because of the experimental context?			Y	there were instances where participants did not fully adhere to the intervention protocols, potentially affecting the outcomes.
	2.4 If Y/PY to 2.3: Were these deviations likely to have affected the outcome?			Y	Deviations in how the interventions were implemented could potentially impact the overall effectiveness measured.
	2.5. If Y/PY/NI to 2.4: Were these deviations from intended intervention balanced between groups?			PN	It is likely that the deviations were not evenly distributed between the groups, which could lead to bias in the results.
	2.6 Was an appropriate analysis used to estimate the effect of assignment to intervention?			Y	The study utilized intention-to-treat analysis, which is appropriate for assessing the effect of intervention assignment.
	2.7 If N/PN/NI to 2.6: Was there potential for a substantial impact (on the result) of the failure to analyse participants in the group to which they were randomized?			NA
	Risk of bias judgement			Some concerns	The awareness of interventions and the identified deviations raise concerns about the reliability of the results.
Bias due to missing outcome data	3.1 Were data for this outcome available for all, or nearly all, participants randomized?			Y	The study had a high retention rate, and outcome data were available for the vast majority of participants.
	3.2 If N/PN/NI to 3.1: Is there evidence that result was not biased by missing outcome data?			NA
	3.3 If N/PN to 3.2: Could missingness in the outcome depend on its true value?			NA
	3.4 If Y/PY/NI to 3.3: Is it likely that missingness in the outcome depended on its true value?			NA
	Risk of bias judgement			Low	The high completion rate for outcome data indicates a low risk of bias due to missing data.
Bias in measurement of the outcome	4.1 Was the method of measuring the outcome inappropriate?			N	The measurement methods used were appropriate and based on validated tools designed for assessing the relevant outcomes, such as quality of life and caregiver self-efficacy.
	4.2 Could measurement or ascertainment of the outcome have differed between intervention groups?			Y	There is potential for differences in outcome measurement due to participants' perceptions based on the intervention they received, which could affect their responses.
	4.3 Were outcome assessors aware of the intervention received by study participants?			NA
	4.4 If Y/PY/NI to 4.3: Could assessment of the outcome have been influenced by knowledge of intervention received?			NA
	4.5 If Y/PY/NI to 4.4: Is it likely that assessment of the outcome was influenced by knowledge of intervention received?			NA
	Risk of bias judgement			Some concerns	While the measurement methods were appropriate, the awareness of intervention assignments raises concerns about potential bias in the results.
Bias in selection of the reported result	5.1 Were the data that produced this result analysed in accordance with a pre-specified analysis plan that was finalized before unblinded outcome data were available for analysis?			Y	The study adhered to a pre-specified statistical analysis plan that was finalized prior to unblinding the outcome data.
	5.2 ... multiple eligible outcome measurements (e.g. scales, definitions, time points) within the outcome domain?			N	The primary outcomes were clearly defined, and the analysis focused on specific validated measures without selecting based on the results.
	5.3 ... multiple eligible analyses of the data?			N	The analyses were pre-specified, and there is no indication of selective reporting based on multiple analyses.
	Risk of bias judgement			Low	The study followed a pre-specified analysis plan with no evidence of selective reporting in outcomes
Overall bias	Risk of bias judgement			Some concerns	While the analysis was pre-specified and transparent, concerns regarding potential biases from participant and assessor awareness about the interventions contribute to some overall risk.
Unique ID	FHCN28	Study ID	10.1111/jnu.12883	Assessor	SQ
Ref or Label	Wong E.M.L.	Aim	assignment to intervention (the 'intention-to-treat' effect)
Experimental	MetS	Comparator	usual care	Source	Journal article(s) with results of the trial; Non-commercial trial registry record (e.g. ClinicalTrials.gov record)
Outcome	Body weight	Results	-0.351 - 1710	Weight	1
Domain	Signalling question			Response	Comments
Bias arising from the randomization process	1.1 Was the allocation sequence random?			Y	Participants were randomly assigned to the app, booklet, or control groups using a computer-generated randomization method._x000D_ _x000D_ Allocation concealment was maintained as the randomization sequence was prepared by a third party and not revealed until participants were assigned to their respective groups.
	1.2 Was the allocation sequence concealed until participants were enrolled and assigned to interventions?			Y
	1.3 Did baseline differences between intervention groups suggest a problem with the randomization process?			N	No significant baseline differences were noted between groups regarding demographic and clinical characteristics, indicating successful randomization.
	Risk of bias judgement			Low	Effective randomization and allocation concealment were implemented, leading to balanced groups at baseline, thus minimizing the risk of bias related to the randomization process.
Bias due to deviations from intended interventions	2.1.Were participants aware of their assigned intervention during the trial?			Y	Participants in both the app and booklet groups were aware of their respective assignments due to the nature of the interventions._x000D_ The healthcare providers delivering the interventions were aware of the participants' group assignments, as they directly administered the educational content.
	2.2.Were carers and people delivering the interventions aware of participants' assigned intervention during the trial?			Y
	2.3. If Y/PY/NI to 2.1 or 2.2: Were there deviations from the intended intervention that arose because of the experimental context?			N	No significant deviations from the intended intervention were reported, as participants adhered to the assigned interventions as designed.
	2.4 If Y/PY to 2.3: Were these deviations likely to have affected the outcome?			NA
	2.5. If Y/PY/NI to 2.4: Were these deviations from intended intervention balanced between groups?			NA
	2.6 Was an appropriate analysis used to estimate the effect of assignment to intervention?			Y	The analysis used intention-to-treat principles, which is appropriate for estimating the effects of intervention assignments.
	2.7 If N/PN/NI to 2.6: Was there potential for a substantial impact (on the result) of the failure to analyse participants in the group to which they were randomized?			NA
	Risk of bias judgement			Low	The study effectively managed deviations from intended interventions and employed appropriate analytical methods, leading to a low risk of bias in this domain.
Bias due to missing outcome data	3.1 Were data for this outcome available for all, or nearly all, participants randomized?			Y	All randomized participants (n=120) completed the study, and outcome data were available for all participants in both the app and booklet groups. This completeness minimizes the risk of bias associated with missing data.
	3.2 If N/PN/NI to 3.1: Is there evidence that result was not biased by missing outcome data?			NA
	3.3 If N/PN to 3.2: Could missingness in the outcome depend on its true value?			NA
	3.4 If Y/PY/NI to 3.3: Is it likely that missingness in the outcome depended on its true value?			NA
	Risk of bias judgement			Low	The absence of missing outcome data indicates a low risk of bias in this domain, as the complete dataset supports the reliability of the study's findings.
Bias in measurement of the outcome	4.1 Was the method of measuring the outcome inappropriate?			N	The methods used for measuring outcomes, including the mobile app usage, weight, and metabolic markers, are well-established and validated for this population, making them appropriate for the study's objectives.
	4.2 Could measurement or ascertainment of the outcome have differed between intervention groups?			N	Outcome assessments were conducted using the same standardized instruments across both groups, ensuring that measurement techniques were consistent and comparable.
	4.3 Were outcome assessors aware of the intervention received by study participants?			Y	Assessors were aware of the group assignments, particularly for the app group, as participants interacted with the app, which could introduce some bias in the assessments.
[truncated: 1,427 more rows]

## Sheet: Check
Unique ID	Reviewer	Study ID	Reference	Experimental	Comparator	Outcome	Result	Aim	Effect of adhering to intervention?	Weight	Randomization process	Deviations from intended interventions	Mising outcome data	Measurement of the outcome	Selection of the reported result	Overall Bias					Randomization process	Deviations from intended interventions	Mising outcome data	Measurement of the outcome	Selection of the reported result	Overall Bias
[truncated: 71 more rows]

[truncated: 3 more sheets: Print_format (PP), Print_format (ITT), Function Tab]
