# Supplementary material for: The Role of the Family and Community Nurse in Improving Quality of Life and Optimizing Home Care Post-COVID: A Systematic Review with Meta-Analysis
Source: Nurs Rep. 2025 Nov 26;15(12):415. doi: 10.3390/nursrep15120415 (PMC12735649; doi:10.3390/nursrep15120415)
Supplement: Supplementary file 1 [file nursrep-15-00415-s001.zip › nursrep-3942326-supplementary_S4.xlsx]

## Sheet: Summarizes professional title
Country / Setting	Professional Title in Study	How It Corresponds to FCN / Community Nursing	Operational Definition Used in This Review
United States	Community Health Nurse, Public Health Nurse, Care Manager	Overlaps with community nursing and chronic-care management roles	Registered nurses working in community or home-based programs delivering education, care coordination, self-management support, monitoring, or transitional care.
United Kingdom	District Nurse, Community Nurse, Case Manager	Equivalent to community-based nursing with autonomy in chronic disease management	Nurses providing home visits, long-term condition management, telemonitoring, and family support within NHS community services.
Canada	Home Health Nurse, Public Health Nurse	Direct overlap with FCN scope (preventive care, chronic disease support)	Nurses delivering preventive, rehabilitative, and chronic disease monitoring services at home or in community agencies.
Italy	Infermiere di Famiglia e Comunità (IFeC)	Exact match to FCN-led intervention definition	Nurse responsible for continuity of care, chronic disease management, family support, home care, health promotion, and case management (as per DM 77/2022).
Spain	Enfermera Comunitaria, Case Manager Nurse	Equivalent to community nursing with structured chronic care programs	Nurses delivering primary care continuity, telehealth monitoring, caregiver support, and self-management education.
Turkey	Community Nurse, Home-care Nurse	Community-based chronic disease and post-discharge support	Nurses providing home visits, chronic care follow-up, monitoring, and patient education coordinated through primary care.
China	Community Health Nurse	Community team member responsible for chronic disease management and telehealth	Nurses conducting follow-up visits, remote monitoring, and education within community health service centers.
Australia	Community Nurse, Chronic Disease Nurse	Aligned with FCN principles, particularly transitional care	Nurses supporting patients post-discharge, providing home safety assessment, and chronic disease coaching.
South Korea / Japan	Visiting Nurse, Community Nurse	Equivalent to home-visiting chronic care programs	Nurses conducting regular home visits, functional assessments, medication management, and telehealth.
Middle East	Community Nurse / Home-care Nurse	Delivering structured chronic-care education and monitoring	Nurses offering community-based chronic disease support and family education, similar to FCN models.
Africa (various)	Community Health Nurse, Public Health Nurse	Hybrid clinical-preventive role	Nurses providing home visits, chronic disease screening, basic management, and health promotion.
