# Supplementary material for: The Role of the Family and Community Nurse in Improving Quality of Life and Optimizing Home Care Post-COVID: A Systematic Review with Meta-Analysis
Source: Nurs Rep. 2025 Nov 26;15(12):415. doi: 10.3390/nursrep15120415 (PMC12735649; doi:10.3390/nursrep15120415)
Supplement: Supplementary file 1 [file nursrep-15-00415-s001.zip › nursrep-3942326-supplementary_S5.xlsx]

## Sheet: Secondary Outcomes and Marginal
Outcome	Reference	Condition	Result	Risk of Bias
BDD symptom severity	Kerry 2024 [47]	Body Dysmorphic Disorder	++	Some concerns
CPAP usage	Tolson 2023 [78]	Obstructive Sleep Apnoea	++	Some concerns
Eczema severity	Mitchell 2024 [61]	Eczema	–	Low
Patient satisfaction	Deegan 2023 [29]	Chronic pain	++	Some concerns
Positive parenting behaviour	Baziyants 2024 [19]	Parenting behaviour	++	Low
Body weight	Wong E.M.L. 2023 [82]	Metabolic syndrome	++	Low
Adverse birth	McConnell 2024 [56]	Obstetrics	–	High
HCC screening uptake	Li 2023 [22]	Hepatitis/HCC	+	Some concerns
